# Supplementary material for: N-(2-Hy­droxy­phen­yl)-4-methyl­benzene­sulfonamide
Source: Acta Crystallogr Sect E Struct Rep Online. 2013 Dec 14;70(Pt 1):o54. doi: 10.1107/S1600536813033394 (PMC3914092; doi:10.1107/S1600536813033394)
Supplement: Supplementary file 1 [file e-70-00o54-sup1.cif]

##############################################################################
#                                                                            #
# This CIF contains the data in a paper accepted for publication in          #
# Acta Crystallographica Section E. It conforms to the requirements of       #
# Notes for Authors for Acta Crystallographica Section E, and has been       #
# peer reviewed under the auspices of the IUCr Commission on Journals.       #
#                                                                            #
# Full details of the Crystallographic Information File format               #
# are given in the paper "The Crystallographic Information File (CIF):       #
# a New Standard Archive File for Crystallography" by S. R. Hall, F. H.      #
# Allen and I. D. Brown [Acta Cryst. (1991), A47, 655-685].                  #
#                                                                            #
# The current version of the core CIF dictionary is obtainable from          #
# ftp://ftp.iucr.org/pub/cif_core.dic.                                       #
#                                                                            #
# Software is freely available for graphical display of the structure(s)     #
# in this CIF. For information consult the CIF software page                 #
# http://www.iucr.org/resources/cif/software.                                #
#                                                                            #
# This file may be used for bona fide research purposes within the           #
# scientific community so long as proper attribution is given to the journal # 
# article from which it was obtained.                                        #
#                                                                            #
##############################################################################
data_global
_audit_creation_method     'PLATON <TABLE ACC> option'
_journal_date_recd_electronic     2013-12-09
_journal_date_accepted     2013-12-09
_journal_name_full     'Acta Crystallographica, Section E'
_journal_year     2014
_journal_volume     70
_journal_issue      1
_journal_page_first     o54
_journal_page_last     o54
_journal_paper_category     QO
_journal_paper_doi     10.1107/S1600536813033394
_journal_coeditor_code     HB7173
_publ_contact_author_name
;
Mustafa R. Albayati
;
_publ_contact_author_address
;
Kirkuk University,
College of Science,
Department of Chemistry,
Kirkuk,
Iraq
;
_publ_contact_author_email     'shaabankamel@yahoo.com'
_publ_contact_author_fax     ?
_publ_contact_author_phone     ?
_publ_section_title
;
<i>N</i>-(2-Hydroxyphenyl)-4-methylbenzenesulfonamide
;
loop_
    _publ_author_name
    _publ_author_address
    'Mohamed, Shaaban K.'
;
Chemistry and Environmental Division,
Manchester Metropolitan University,
Manchester M1 5GD,
England
Chemistry Department,
Faculty of Science,
Minia University,
61519 El-Minia,
Egypt
;
    'Akkurt, Mehmet'
;
Department of Physics,
Faculty of Sciences,
Erciyes University,
38039 Kayseri,
Turkey
;
    'Benson M. Kariuki'
;
School of Chemistry,
Cardiff University,
Main Building,
Park Place,
Cardiff, CF10 3AT,
Wales
;
    'Ali M. Ali'
;
Department of Chemistry,
Faculty of Science,
Sohag University,
82524 Sohag,
Egypt
;
    'Mustafa R. Albayati'
;
Kirkuk University,
College of Science,
Department of Chemistry,
Kirkuk,
Iraq
;
_publ_section_synopsis     .
data_I
_database_code_depnum_ccdc_archive 'CCDC 976171'
_chemical_name_systematic
;
<i>N</i>-(2-Hydroxyphenyl)-4-methylbenzenesulfonamide
;
_chemical_name_common     ?
_chemical_formula_moiety     'C13 H13 N O3 S'
_chemical_formula_sum     'C13 H13 N O3 S'
_chemical_formula_structural     ?
_chemical_formula_iupac     'C13 H13 N O3 S'
_chemical_formula_weight     263.31
_chemical_melting_point     ?
_symmetry_cell_setting     monoclinic
_symmetry_space_group_name_H-M     'P 21/c'
_symmetry_space_group_name_Hall     '-P 2ybc'
loop_
    _symmetry_equiv_pos_site_id
    _symmetry_equiv_pos_as_xyz
    1 x,y,z
    2 -x,1/2+y,1/2-z
    3 -x,-y,-z
    4 x,1/2-y,1/2+z
_cell_length_a     7.67800(10)
_cell_length_b     15.4747(3)
_cell_length_c     10.7250(2)
_cell_angle_alpha     90
_cell_angle_beta     104.333(2)
_cell_angle_gamma     90
_cell_volume     1234.62(4)
_cell_formula_units_Z     4
_cell_measurement_reflns_used     2248
_cell_measurement_theta_min     5.13
_cell_measurement_theta_max     73.15
_cell_measurement_temperature     120(2)
_cell_special_details
;
;
_exptl_crystal_description     needle
_exptl_crystal_colour     brown
_exptl_crystal_size_max     0.35
_exptl_crystal_size_mid     0.16
_exptl_crystal_size_min     0.13
_exptl_crystal_size_rad     ?
_exptl_crystal_density_diffrn     1.417
_exptl_crystal_density_meas     ?
_exptl_crystal_density_method     'Not Measured'
_exptl_crystal_F_000     552
_exptl_absorpt_coefficient_mu     2.343
_exptl_absorpt_correction_type     multi-scan
_exptl_absorpt_process_details     '(CrysAlis PRO; Oxford Diffraction, 2013)'
_exptl_absorpt_correction_T_min     0.4943
_exptl_absorpt_correction_T_max     0.7504
_exptl_special_details
;
;
_diffrn_ambient_temperature     120(2)
_diffrn_radiation_type     CuK\a
_diffrn_radiation_wavelength     1.54180
_diffrn_radiation_source     'SuperNova (Cu) X-ray Source'
_diffrn_radiation_monochromator     'mirror'
_diffrn_measurement_device_type
                        'Oxford Diffraction SuperNova (Dual, Cu at zero, Atlas)'
_diffrn_measurement_method     '\w scans'
_diffrn_detector_area_resol_mean     ?
_diffrn_reflns_number     4355
_diffrn_reflns_av_R_equivalents     0.0107
_diffrn_reflns_av_sigmaI/netI     0.0143
_diffrn_reflns_theta_min     5.13
_diffrn_reflns_theta_max     73.15
_diffrn_reflns_theta_full     67.68
_diffrn_measured_fraction_theta_max     0.958
_diffrn_measured_fraction_theta_full     0.994
_diffrn_reflns_limit_h_min     -8
_diffrn_reflns_limit_h_max     9
_diffrn_reflns_limit_k_min     -19
_diffrn_reflns_limit_k_max     12
_diffrn_reflns_limit_l_min     -11
_diffrn_reflns_limit_l_max     13
_diffrn_reflns_reduction_process
;
;
_diffrn_standards_number     0
_diffrn_standards_interval_count     0
_diffrn_standards_interval_time     0
_diffrn_standards_decay_%     ?
_refine_special_details
;
Refinement on <i>F</i>^2^ for ALL reflections except those flagged by the user
for potential systematic errors. Weighted <i>R</i>-factors <i>wR</i> and all
goodnesses of fit <i>S</i> are based on <i>F</i>^2^, conventional
<i>R</i>-factors <i>R</i> are based on <i>F</i>, with <i>F</i> set to zero for
negative <i>F</i>^2^. The observed criterion of <i>F</i>^2^ > \s(<i>F</i>^2^)
is used only for calculating -<i>R</i>-factor-obs <i>etc</i>. and is not
relevant to the choice of reflections for refinement. <i>R</i>-factors based
on <i>F</i>^2^ are statistically about twice as large as those based on
<i>F</i>, and <i>R</i>-factors based on ALL data will be even larger.
;
_reflns_number_total     2377
_reflns_number_gt     2248
_reflns_threshold_expression     I>2\s(I)
_refine_ls_structure_factor_coef     Fsqd
_refine_ls_matrix_type     full
_refine_ls_R_factor_all     0.0312
_refine_ls_R_factor_gt     0.0296
_refine_ls_wR_factor_gt     0.0811
_refine_ls_wR_factor_ref     0.0824
_refine_ls_goodness_of_fit_ref     1.060
_refine_ls_restrained_S_all     1.060
_refine_ls_number_reflns     2377
_refine_ls_number_parameters     172
_refine_ls_number_restraints     0
_refine_ls_number_constraints     ?
_refine_ls_hydrogen_treatment     mixed
_refine_ls_weighting_scheme     calc
_refine_ls_weighting_details
              'W=1/[\S^2^(FO^2^)+(0.0424P)^2^+0.5981P] where P=(FO^2^+2FC^2^)/3'
_atom_sites_solution_hydrogens     mixed
_atom_sites_solution_primary     ?
_atom_sites_solution_secondary     ?
_refine_ls_shift/su_max     0.001
_refine_ls_shift/su_mean     0.000
_refine_diff_density_max     0.279
_refine_diff_density_min     -0.383
_refine_ls_extinction_method     'none'
_refine_ls_abs_structure_details     ?
loop_
    _atom_type_symbol
    _atom_type_description
    _atom_type_scat_dispersion_real
    _atom_type_scat_dispersion_imag
    _atom_type_scat_source
    C C 0.0181 0.0091 ' International Tables Vol C Tables 4.2.6.8 and 6.1.1.4'
    H H 0.0000 0.0000 ' International Tables Vol C Tables 4.2.6.8 and 6.1.1.4'
    N N 0.0311 0.0180 ' International Tables Vol C Tables 4.2.6.8 and 6.1.1.4'
    O O 0.0492 0.0322 ' International Tables Vol C Tables 4.2.6.8 and 6.1.1.4'
    S S 0.3331 0.5567 ' International Tables Vol C Tables 4.2.6.8 and 6.1.1.4'
_computing_data_collection     'CrysAlis PRO (Oxford Diffraction, 2013)'
_computing_cell_refinement     'CrysAlis PRO (Oxford Diffraction, 2013)'
_computing_data_reduction     'CrysAlis PRO (Oxford Diffraction, 2013)'
_computing_structure_solution     'SHELXS97 (Sheldrick, 2008)'
_computing_structure_refinement     'SHELXL97 (Sheldrick, 2008)'
_computing_molecular_graphics     'ORTEP-3 for Windows (Farrugia, 2012)'
_computing_publication_material
                                'WinGX (Farrugia, 2012) and PLATON (Spek, 2009)'
loop_
    _atom_site_type_symbol
    _atom_site_label
    _atom_site_fract_x
    _atom_site_fract_y
    _atom_site_fract_z
    _atom_site_U_iso_or_equiv
    _atom_site_thermal_displace_type
    _atom_site_calc_flag
    _atom_site_refinement_flags
    _atom_site_occupancy
    _atom_site_disorder_assembly
    _atom_site_disorder_group
    S S1 0.51287(4) 0.65871(2) 0.83597(3) 0.02030(10)
                                                    Uani d . 1.000 . .
    O O1 0.57618(13) 0.61174(7) 0.95358(10) 0.0281(3) Uani d . 1.000 . .
    O O2 0.63687(13) 0.70958(7) 0.78545(10) 0.0267(3) Uani d . 1.000 . .
    O O3 0.00824(14) 0.71635(7) 0.81974(10) 0.0264(3) Uani d . 1.000 . .
    N N1 0.36177(15) 0.72621(8) 0.86360(11) 0.0208(3) Uani d . 1.000 . .
    C C1 0.40408(17) 0.58685(9) 0.71468(13) 0.0196(4) Uani d . 1.000 . .
    C C2 0.3833(2) 0.60851(9) 0.58584(14) 0.0239(4) Uani d . 1.000 . .
    C C3 0.2974(2) 0.55124(10) 0.49170(14) 0.0268(4) Uani d . 1.000 . .
    C C4 0.23172(19) 0.47243(9) 0.52309(14) 0.0247(4) Uani d . 1.000 . .
    C C5 0.2521(2) 0.45305(10) 0.65261(15) 0.0278(4) Uani d . 1.000 . .
    C C6 0.3373(2) 0.50922(10) 0.74888(14) 0.0253(4) Uani d . 1.000 . .
    C C7 0.1447(2) 0.40915(11) 0.42031(17) 0.0343(5) Uani d . 1.000 . .
    C C8 0.25492(18) 0.77847(9) 0.76315(13) 0.0192(3) Uani d . 1.000 . .
    C C9 0.3290(2) 0.83739(9) 0.69307(15) 0.0243(4) Uani d . 1.000 . .
    C C10 0.2174(2) 0.89020(9) 0.60237(15) 0.0273(4) Uani d . 1.000 . .
    C C11 0.0320(2) 0.88327(10) 0.58080(14) 0.0265(4) Uani d . 1.000 . .
    C C12 -0.04291(19) 0.82447(10) 0.65038(14) 0.0234(4) Uani d . 1.000 . .
    C C13 0.06818(18) 0.77298(9) 0.74268(13) 0.0202(3) Uani d . 1.000 . .
    H H1N 0.301(3) 0.7023(13) 0.9076(19) 0.035(5) Uiso d . 1.000 . .
    H H1O -0.106(3) 0.7191(15) 0.807(2) 0.051(6) Uiso d . 1.000 . .
    H H2 0.42760 0.66200 0.56290 0.0290 Uiso c RU 1.000 . .
    H H3 0.28280 0.56590 0.40370 0.0320 Uiso c RU 1.000 . .
    H H5 0.20630 0.39990 0.67550 0.0330 Uiso c RU 1.000 . .
    H H6 0.35000 0.49500 0.83680 0.0300 Uiso c RU 1.000 . .
    H H7A 0.22220 0.35830 0.42470 0.0510 Uiso c RU 1.000 . .
    H H7B 0.12710 0.43650 0.33560 0.0510 Uiso c RU 1.000 . .
    H H7C 0.02810 0.39140 0.43350 0.0510 Uiso c RU 1.000 . .
    H H9 0.45580 0.84160 0.70710 0.0290 Uiso c RU 1.000 . .
    H H10 0.26800 0.93100 0.55520 0.0330 Uiso c RU 1.000 . .
    H H11 -0.04390 0.91890 0.51810 0.0320 Uiso c RU 1.000 . .
    H H12 -0.16980 0.81950 0.63480 0.0280 Uiso c RU 1.000 . .
loop_
    _atom_site_aniso_label
    _atom_site_aniso_U_11
    _atom_site_aniso_U_22
    _atom_site_aniso_U_33
    _atom_site_aniso_U_12
    _atom_site_aniso_U_13
    _atom_site_aniso_U_23
    S1 0.0117(2) 0.0246(2) 0.0243(2) 0.00020(10)
                                               0.00360(10)
                                                         -0.00130(10)
    O1 0.0198(5) 0.0360(6) 0.0254(5) 0.0033(4) -0.0005(4) 0.0019(4)
    O2 0.0140(5) 0.0298(5) 0.0380(6) -0.0027(4) 0.0096(4) -0.0031(4)
    O3 0.0146(5) 0.0354(6) 0.0298(5) -0.0019(4) 0.0068(4) 0.0060(4)
    N1 0.0150(5) 0.0253(6) 0.0229(6) -0.0006(5) 0.0065(5) -0.0022(5)
    C1 0.0154(6) 0.0207(6) 0.0233(7) 0.0027(5) 0.0059(5) -0.0003(5)
    C2 0.0258(7) 0.0208(7) 0.0269(7) 0.0013(5) 0.0101(6) 0.0031(5)
    C3 0.0308(8) 0.0275(7) 0.0232(7) 0.0035(6) 0.0089(6) 0.0008(6)
    C4 0.0197(6) 0.0247(7) 0.0302(7) 0.0040(6) 0.0071(6) -0.0042(6)
    C5 0.0280(8) 0.0210(7) 0.0359(8) -0.0025(6) 0.0107(6) 0.0019(6)
    C6 0.0264(7) 0.0254(7) 0.0247(7) 0.0003(6) 0.0074(6) 0.0047(6)
    C7 0.0288(8) 0.0334(8) 0.0404(9) -0.0004(7) 0.0081(7) -0.0130(7)
    C8 0.0171(6) 0.0196(6) 0.0211(6) -0.0004(5) 0.0052(5) -0.0056(5)
    C9 0.0206(7) 0.0230(7) 0.0319(7) -0.0026(5) 0.0112(6) -0.0047(6)
    C10 0.0317(8) 0.0223(7) 0.0313(8) -0.0011(6) 0.0144(6) 0.0009(6)
    C11 0.0292(8) 0.0243(7) 0.0260(7) 0.0048(6) 0.0069(6) 0.0001(6)
    C12 0.0178(6) 0.0268(7) 0.0255(7) 0.0018(5) 0.0051(5) -0.0041(6)
    C13 0.0186(6) 0.0213(6) 0.0220(6) -0.0023(5) 0.0076(5) -0.0050(5)
_geom_special_details
;
Bond distances, angles <i>etc</i>. have been calculated using the rounded
fractional coordinates. All su's are estimated from the variances of the
(full) variance-covariance matrix. The cell e.s.d.'s are taken into account in
the estimation of distances, angles and torsion angles
;
loop_
    _geom_bond_atom_site_label_1
    _geom_bond_atom_site_label_2
    _geom_bond_site_symmetry_1
    _geom_bond_site_symmetry_2
    _geom_bond_distance
    _geom_bond_publ_flag
    S1 O1 . . 1.4325(11) no
    S1 O2 . . 1.4405(11) no
    S1 N1 . . 1.6417(12) no
    S1 C1 . . 1.7574(14) no
    O3 C13 . . 1.3606(18) no
    O3 H1O . . 0.86(2) no
    N1 C8 . . 1.4318(18) no
    N1 H1N . . 0.83(2) no
    C1 C6 . . 1.391(2) no
    C1 C2 . . 1.392(2) no
    C2 C3 . . 1.382(2) no
    C3 C4 . . 1.393(2) no
    C4 C7 . . 1.502(2) no
    C4 C5 . . 1.392(2) no
    C5 C6 . . 1.384(2) no
    C8 C13 . . 1.398(2) no
    C8 C9 . . 1.390(2) no
    C9 C10 . . 1.391(2) no
    C10 C11 . . 1.389(2) no
    C11 C12 . . 1.389(2) no
    C12 C13 . . 1.387(2) no
    C2 H2 . . 0.9500 no
    C3 H3 . . 0.9500 no
    C5 H5 . . 0.9500 no
    C6 H6 . . 0.9500 no
    C7 H7A . . 0.9800 no
    C7 H7B . . 0.9800 no
    C7 H7C . . 0.9800 no
    C9 H9 . . 0.9500 no
    C10 H10 . . 0.9500 no
    C11 H11 . . 0.9500 no
    C12 H12 . . 0.9500 no
loop_
    _geom_angle_atom_site_label_1
    _geom_angle_atom_site_label_2
    _geom_angle_atom_site_label_3
    _geom_angle_site_symmetry_1
    _geom_angle_site_symmetry_2
    _geom_angle_site_symmetry_3
    _geom_angle
    _geom_angle_publ_flag
    O1 S1 O2 . . . 119.78(6) no
    O1 S1 N1 . . . 105.36(6) no
    O1 S1 C1 . . . 109.04(6) no
    O2 S1 N1 . . . 106.42(6) no
    O2 S1 C1 . . . 107.74(6) no
    N1 S1 C1 . . . 107.97(6) no
    C13 O3 H1O . . . 111.0(15) no
    S1 N1 C8 . . . 121.50(9) no
    C8 N1 H1N . . . 112.5(15) no
    S1 N1 H1N . . . 110.0(15) no
    S1 C1 C6 . . . 119.35(11) no
    S1 C1 C2 . . . 119.94(11) no
    C2 C1 C6 . . . 120.71(13) no
    C1 C2 C3 . . . 119.17(13) no
    C2 C3 C4 . . . 121.39(14) no
    C5 C4 C7 . . . 120.78(13) no
    C3 C4 C5 . . . 118.17(13) no
    C3 C4 C7 . . . 121.03(13) no
    C4 C5 C6 . . . 121.67(14) no
    C1 C6 C5 . . . 118.87(13) no
    N1 C8 C9 . . . 122.85(13) no
    N1 C8 C13 . . . 117.26(12) no
    C9 C8 C13 . . . 119.73(13) no
    C8 C9 C10 . . . 119.99(14) no
    C9 C10 C11 . . . 119.98(14) no
    C10 C11 C12 . . . 120.33(14) no
    C11 C12 C13 . . . 119.77(14) no
    O3 C13 C8 . . . 115.57(12) no
    O3 C13 C12 . . . 124.25(13) no
    C8 C13 C12 . . . 120.17(13) no
    C1 C2 H2 . . . 120.00 no
    C3 C2 H2 . . . 120.00 no
    C2 C3 H3 . . . 119.00 no
    C4 C3 H3 . . . 119.00 no
    C4 C5 H5 . . . 119.00 no
    C6 C5 H5 . . . 119.00 no
    C1 C6 H6 . . . 121.00 no
    C5 C6 H6 . . . 121.00 no
    C4 C7 H7A . . . 109.00 no
    C4 C7 H7B . . . 109.00 no
    C4 C7 H7C . . . 109.00 no
    H7A C7 H7B . . . 109.00 no
    H7A C7 H7C . . . 109.00 no
    H7B C7 H7C . . . 109.00 no
    C8 C9 H9 . . . 120.00 no
    C10 C9 H9 . . . 120.00 no
    C9 C10 H10 . . . 120.00 no
    C11 C10 H10 . . . 120.00 no
    C10 C11 H11 . . . 120.00 no
    C12 C11 H11 . . . 120.00 no
    C11 C12 H12 . . . 120.00 no
    C13 C12 H12 . . . 120.00 no
loop_
    _geom_torsion_atom_site_label_1
    _geom_torsion_atom_site_label_2
    _geom_torsion_atom_site_label_3
    _geom_torsion_atom_site_label_4
    _geom_torsion_site_symmetry_1
    _geom_torsion_site_symmetry_2
    _geom_torsion_site_symmetry_3
    _geom_torsion_site_symmetry_4
    _geom_torsion
    _geom_torsion_publ_flag
    O1 S1 N1 C8 . . . . -173.59(11) no
    O2 S1 N1 C8 . . . . 58.25(12) no
    C1 S1 N1 C8 . . . . -57.18(12) no
    O1 S1 C1 C2 . . . . -158.83(12) no
    O2 S1 C1 C2 . . . . -27.38(14) no
    N1 S1 C1 C2 . . . . 87.19(13) no
    O1 S1 C1 C6 . . . . 22.08(14) no
    O2 S1 C1 C6 . . . . 153.53(12) no
    N1 S1 C1 C6 . . . . -91.91(13) no
    S1 N1 C8 C9 . . . . -59.30(17) no
    S1 N1 C8 C13 . . . . 125.18(12) no
    S1 C1 C6 C5 . . . . -179.91(12) no
    S1 C1 C2 C3 . . . . -180.00(12) no
    C6 C1 C2 C3 . . . . -0.9(2) no
    C2 C1 C6 C5 . . . . 1.0(2) no
    C1 C2 C3 C4 . . . . -0.1(2) no
    C2 C3 C4 C7 . . . . -177.69(15) no
    C2 C3 C4 C5 . . . . 1.0(2) no
    C3 C4 C5 C6 . . . . -1.0(2) no
    C7 C4 C5 C6 . . . . 177.79(15) no
    C4 C5 C6 C1 . . . . -0.1(2) no
    N1 C8 C9 C10 . . . . -175.85(13) no
    C13 C8 C9 C10 . . . . -0.4(2) no
    N1 C8 C13 O3 . . . . -1.43(18) no
    N1 C8 C13 C12 . . . . 177.40(13) no
    C9 C8 C13 O3 . . . . -177.10(13) no
    C9 C8 C13 C12 . . . . 1.7(2) no
    C8 C9 C10 C11 . . . . -0.8(2) no
    C9 C10 C11 C12 . . . . 0.7(2) no
    C10 C11 C12 C13 . . . . 0.6(2) no
    C11 C12 C13 O3 . . . . 176.92(13) no
    C11 C12 C13 C8 . . . . -1.8(2) no
loop_
    _geom_hbond_atom_site_label_D
    _geom_hbond_atom_site_label_H
    _geom_hbond_atom_site_label_A
    _geom_hbond_site_symmetry_A
    _geom_hbond_distance_DH
    _geom_hbond_distance_HA
    _geom_hbond_distance_DA
    _geom_hbond_angle_DHA
    _geom_hbond_publ_flag
    N1 H1N O3 . 0.83(2) 2.22(2) 2.6420(16) 111.6(17) yes
    O3 H1O O2 1_455 0.86(2) 1.94(2) 2.7852(15) 172(2) yes
    C9 H9 O2 . 0.95 2.50 3.0531(18) 117 no
    C3 H3 Cg2 4_564 0.95 2.92 3.8022(16) 155 yes
    C7 H7C Cg1 3_566 0.98 2.85 3.5937(17) 134 yes
_iucr_refine_instructions_details
;
TITL BMK-106 in P 21/c
CELL  1.54180   7.6780  15.4747  10.7250   90.000  104.333   90.000
ZERR     4.00   0.0001   0.0003   0.0002    0.000    0.002    0.000
LATT   1
SYMM  - X, 1/2 + Y, 1/2 - Z
SFAC  C    H    N    O    S
UNIT  52   52   4    12   4
MERG   2
FMAP   2
PLAN   5
SIZE   0.13   0.16   0.35
ACTA
LIST   4
BOND
BOND $H
CONF
L.S.   13
TEMP  -153.00
WGHT    0.042400    0.598100
FVAR      10.00270
C1    1    0.404079    0.586855    0.714678    11.00000    0.01545    0.02074 =
         0.02334   -0.00031    0.00591    0.00265
C2    1    0.383283    0.608511    0.585842    11.00000    0.02576    0.02080 =
         0.02692    0.00308    0.01014    0.00126
AFIX  43
H2    2    0.427583    0.661992    0.562914    11.00000   -1.20000
AFIX   0
C3    1    0.297389    0.551239    0.491698    11.00000    0.03076    0.02747 =
         0.02319    0.00079    0.00888    0.00351
AFIX  43
H3    2    0.282849    0.565949    0.403716    11.00000   -1.20000
AFIX   0
C4    1    0.231716    0.472435    0.523089    11.00000    0.01966    0.02467 =
         0.03017   -0.00419    0.00712    0.00397
C5    1    0.252086    0.453046    0.652608    11.00000    0.02802    0.02101 =
         0.03587    0.00192    0.01071   -0.00253
AFIX  43
H5    2    0.206336    0.399915    0.675521    11.00000   -1.20000
AFIX   0
C6    1    0.337317    0.509218    0.748879    11.00000    0.02642    0.02542 =
         0.02474    0.00475    0.00741    0.00035
AFIX  43
H6    2    0.349999    0.494978    0.836838    11.00000   -1.20000
AFIX   0
C7    1    0.144702    0.409155    0.420310    11.00000    0.02881    0.03335 =
         0.04037   -0.01296    0.00813   -0.00037
AFIX 137
H7A   2    0.222184    0.358348    0.424706    11.00000   -1.50000
H7B   2    0.127072    0.436450    0.335645    11.00000   -1.50000
H7C   2    0.028075    0.391376    0.433515    11.00000   -1.50000
AFIX   0
C8    1    0.254915    0.778467    0.763151    11.00000    0.01712    0.01961 =
         0.02111   -0.00558    0.00517   -0.00040
C9    1    0.329020    0.837388    0.693070    11.00000    0.02056    0.02304 =
         0.03189   -0.00472    0.01123   -0.00261
AFIX  43
H9    2    0.455840    0.841601    0.707095    11.00000   -1.20000
AFIX   0
C10   1    0.217412    0.890197    0.602373    11.00000    0.03172    0.02232 =
         0.03129    0.00093    0.01437   -0.00113
AFIX  43
H10   2    0.268027    0.930983    0.555215    11.00000   -1.20000
AFIX   0
C11   1    0.032022    0.883273    0.580797    11.00000    0.02919    0.02429 =
         0.02605    0.00007    0.00691    0.00482
AFIX  43
H11   2   -0.043935    0.918940    0.518122    11.00000   -1.20000
AFIX   0
C12   1   -0.042913    0.824467    0.650385    11.00000    0.01780    0.02681 =
         0.02545   -0.00408    0.00510    0.00177
AFIX  43
H12   2   -0.169810    0.819521    0.634833    11.00000   -1.20000
AFIX   0
C13   1    0.068178    0.772979    0.742676    11.00000    0.01856    0.02134 =
         0.02204   -0.00502    0.00757   -0.00232
N1    3    0.361765    0.726206    0.863600    11.00000    0.01500    0.02529 =
         0.02293   -0.00221    0.00652   -0.00064
O1    4    0.576175    0.611743    0.953583    11.00000    0.01979    0.03596 =
         0.02535    0.00187   -0.00047    0.00326
O2    4    0.636867    0.709582    0.785446    11.00000    0.01404    0.02985 =
         0.03803   -0.00306    0.00958   -0.00271
O3    4    0.008238    0.716350    0.819745    11.00000    0.01460    0.03538 =
         0.02982    0.00598    0.00679   -0.00193
S1    5    0.512870    0.658711    0.835965    11.00000    0.01168    0.02458 =
         0.02425   -0.00133    0.00361    0.00015
H1N   2    0.300968    0.702278    0.907559    11.00000    0.03455
H1O   2   -0.105900    0.719116    0.807410    11.00000    0.05120
HKLF 4
REM  BMK-106 in P 21/c
REM R1 =  0.0296 for    2248 Fo > 4sig(Fo)  and  0.0312 for all    2377 data
REM    172 parameters refined using      0 restraints
END
WGHT      0.0424      0.5981
REM Highest difference peak  0.279,  deepest hole -0.383,  1-sigma level  0.046
Q1    1   0.4558  0.6178  0.7700  11.00000  0.05    0.28
Q2    1  -0.0029  0.8425  0.5968  11.00000  0.05    0.23
Q3    1   0.2333  0.4690  0.5857  11.00000  0.05    0.22
Q4    1   0.3838  0.5976  0.6574  11.00000  0.05    0.21
Q5    1   0.3511  0.5581  0.7332  11.00000  0.05    0.20
;
