# Supplementary material for: N-(2-Hy­droxy­phen­yl)-4-methyl­benzene­sulfonamide
Source: Acta Crystallogr Sect E Struct Rep Online. 2013 Dec 14;70(Pt 1):o54. doi: 10.1107/S1600536813033394 (PMC3914092; doi:10.1107/S1600536813033394)
Supplement: Supplementary file 2 [file e-70-00o54-Isup2.hkl]

#
# h,k,l, Fc-squared, Fo-squared, sigma(Fo-squared), status flag
#
data_I
_shelx_title ' BMK-106 in P 21/c'
_shelx_refln_list_code          4
_shelx_F_calc_maximum      111.31
_exptl_crystal_F_000       552.00
_reflns_d_resolution_high  0.8055

loop_
 _space_group_symop_operation_xyz
 'x, y, z'
 '-x, y+1/2, -z+1/2'
 '-x, -y, -z'
 'x, -y-1/2, z-1/2'

_cell_length_a     7.6780
_cell_length_b    15.4747
_cell_length_c    10.7250
_cell_angle_alpha  90.000
_cell_angle_beta  104.333
_cell_angle_gamma  90.000

_shelx_F_squared_multiplier     1.000

loop_
 _refln_index_h
 _refln_index_k
 _refln_index_l
 _refln_F_squared_calc
 _refln_F_squared_meas
 _refln_F_squared_sigma
 _refln_observed_status
   1   0   0       5003.20       5172.64        16.95 o
   2   0   0        714.02        701.72         9.15 o
   3   0   0       3357.51       3839.14        26.60 o
   4   0   0       1053.24       1219.74        18.14 o
   5   0   0         84.86         98.29         5.98 o
   6   0   0        423.90        432.16        12.27 o
   7   0   0        775.95        738.78        11.79 o
   8   0   0        943.32        973.36        12.31 o
   9   0   0        137.65        146.05         3.42 o
   1   1   0       1960.05       1871.66        16.38 o
   2   1   0        392.80        353.67         4.61 o
   3   1   0        400.05        416.44        10.41 o
   4   1   0       1249.72       1326.83        15.45 o
   5   1   0          4.81          4.45         1.23 o
   6   1   0        354.20        333.02         4.91 o
   7   1   0        132.09        120.22         3.42 o
   8   1   0         72.79         81.12         2.58 o
   9   1   0        115.20        108.78         2.06 o
   0   2   0       2851.88       2741.99        10.04 o
   1   2   0        205.06        213.93         4.28 o
   2   2   0       6951.25       6938.30        43.48 o
   3   2   0        803.04        908.64        20.14 o
   4   2   0         33.66         27.16         2.05 o
   5   2   0          2.35          1.43         1.12 o
   6   2   0        538.36        558.67         8.97 o
   7   2   0        375.40        358.04         9.37 o
   8   2   0        218.15        222.19         4.57 o
   9   2   0         76.58         88.25         2.73 o
   1   3   0        247.66        231.08         4.91 o
   2   3   0       1684.22       1855.85        17.30 o
   3   3   0          1.19          3.22         1.49 o
   4   3   0         84.14         87.35         5.56 o
   5   3   0        366.98        391.08        12.80 o
   6   3   0        171.70        159.66         2.76 o
   7   3   0          5.06          3.04         0.84 o
   8   3   0         13.39          7.96         0.93 o
   9   3   0         78.28         74.37         2.43 o
   0   4   0       1207.86       1104.68         9.28 o
   1   4   0       2144.88       1923.03        10.06 o
   2   4   0       3959.06       3986.87        27.03 o
   3   4   0       3758.94       3911.16        31.59 o
   4   4   0        109.68        106.61         6.26 o
   5   4   0          1.85          2.74         0.84 o
   6   4   0         43.54         42.71         1.56 o
   7   4   0          9.27         10.85         1.12 o
   8   4   0          6.29          3.48         0.68 o
   9   4   0        164.04        140.21         3.05 o
   1   5   0         20.95         24.81         1.09 o
   2   5   0        292.85        289.21         7.80 o
   3   5   0        847.86        963.51        16.45 o
   4   5   0         18.94         66.65         5.08 o
   5   5   0        284.45        260.32         3.92 o
   6   5   0        133.20        133.36         3.49 o
   7   5   0        225.84        234.55         6.55 o
   8   5   0          7.80          6.69         1.28 o
   0   6   0        119.76        222.21         5.26 o
   1   6   0       1653.63       1434.89        14.91 o
   2   6   0        778.87        741.52        13.24 o
   3   6   0        569.36        512.79        12.55 o
   4   6   0       1438.57       1529.46        24.62 o
   5   6   0       1745.66       1769.98        10.49 o
   6   6   0       1378.82       1396.68         9.39 o
   7   6   0        736.79        736.76         7.69 o
   8   6   0         31.38         31.36         1.99 o
   1   7   0        816.68        841.83         6.94 o
   2   7   0        107.33        110.52         6.48 o
   3   7   0          0.08          2.37         1.32 o
   4   7   0          0.36          1.21         1.17 o
   5   7   0        748.25        762.54         7.58 o
   6   7   0        743.16        754.25         6.53 o
   7   7   0         18.20         16.00         1.24 o
   8   7   0         71.07         69.28         1.74 o
   0   8   0         55.44         54.03         4.14 o
   1   8   0         21.37         22.10         1.26 o
   2   8   0         56.18         53.11         2.77 o
   3   8   0          1.85         -0.36         1.90 o
   4   8   0         99.37         95.79         2.98 o
   5   8   0        251.41        251.17         6.60 o
   6   8   0         40.68         42.18         1.61 o
   7   8   0         10.15         10.92         1.26 o
   8   8   0          8.34          7.24         0.87 o
   1   9   0          4.78          3.69         0.84 o
   2   9   0         30.83         37.05         2.48 o
   3   9   0        150.66        157.46         3.62 o
   4   9   0        381.28        373.26         4.52 o
   5   9   0        412.97        411.73         8.69 o
   6   9   0          6.75          7.05         1.69 o
   7   9   0         72.53         74.21         3.31 o
   0  10   0        168.68        182.52         6.88 o
   1  10   0        360.26        340.86        10.27 o
   2  10   0         25.58         26.74         3.70 o
   3  10   0        831.01        800.90         4.98 o
   4  10   0       1445.76       1430.78        10.57 o
   5  10   0       1759.09       1760.56        13.00 o
   6  10   0        171.08        175.01         8.42 o
   7  10   0        140.63        142.25         4.25 o
   1  11   0         34.45         36.02         2.02 o
   2  11   0        276.46        287.27         3.09 o
   3  11   0          6.30          9.49         0.86 o
   4  11   0          1.27          3.59         0.94 o
   5  11   0        243.20        259.07         4.98 o
   6  11   0          0.45          2.16         0.93 o
   7  11   0        159.83        164.49         4.19 o
   0  12   0          1.95          2.95         1.07 o
   1  12   0        562.91        559.11         5.30 o
   2  12   0        591.56        581.63         4.80 o
   3  12   0        746.78        723.01         5.55 o
   4  12   0          2.79          6.52         0.83 o
   5  12   0        619.50        627.81         7.46 o
   6  12   0        394.84        397.33         7.46 o
   7  12   0        101.66        111.23         3.02 o
   1  13   0          0.04          0.23         0.58 o
   2  13   0        387.71        382.07         4.00 o
   3  13   0          8.19          8.40         0.86 o
   4  13   0          1.50          0.62         0.56 o
   5  13   0        318.60        326.98         8.49 o
   6  13   0         60.33         60.77         2.70 o
   0  14   0          3.02          2.99         1.28 o
   1  14   0         20.04         18.34         1.50 o
   2  14   0         26.88         28.17         1.16 o
   3  14   0         84.67         84.46         2.14 o
   4  14   0          9.99          9.68         1.00 o
   5  14   0         80.24         81.67         6.47 o
   6  14   0        164.98        161.08         3.60 o
   1  15   0          8.41          7.99         1.18 o
   2  15   0         30.72         31.35         1.41 o
   3  15   0          6.91          6.18         0.94 o
   4  15   0         32.09         30.35         1.14 o
   5  15   0         23.58         22.08         1.48 o
   0  16   0       1512.81       1578.67        16.69 o
   1  16   0        306.19        310.84         5.18 o
   2  16   0        126.20        131.42         2.52 o
   3  16   0        142.56        147.10         3.17 o
   4  16   0        140.20        129.41         3.02 o
   1  17   0         72.67         68.19         2.31 o
   2  17   0          0.61         -0.39         0.81 o
   3  17   0         18.18         21.27         1.46 o
   0  18   0       1401.68       1428.48        12.78 o
   1  18   0         70.75         76.08         2.94 o
   2  18   0         57.24         53.49         2.20 o
  -9   1   1         24.22         30.90         1.25 o
  -8   1   1        186.62        181.49         3.85 o
  -7   1   1         28.80         35.36         1.92 o
  -6   1   1         13.50         11.13         1.18 o
  -5   1   1         64.65         61.93         3.51 o
  -4   1   1          2.72          5.08         1.16 o
  -3   1   1          0.77          2.31         0.86 o
  -2   1   1      10212.41      10206.40        31.33 o
  -1   1   1        526.75        548.70         6.11 o
   0   1   1         58.15         46.01         1.53 o
   1   1   1         18.73         24.71         1.56 o
   2   1   1       1608.27       1593.01        14.20 o
   3   1   1         23.97         11.22         0.83 o
   4   1   1        303.56        287.38         6.16 o
   5   1   1          5.63          9.27         1.58 o
   6   1   1        451.81        447.73         5.80 o
   7   1   1        309.96        310.03         5.43 o
   8   1   1         17.34         21.49         1.38 o
  -9   2   1        102.31         98.95         2.05 o
  -8   2   1        463.08        469.26         9.29 o
  -7   2   1         92.56        106.90         3.17 o
  -6   2   1       1024.56        968.45         8.06 o
  -5   2   1        199.44        169.66         8.26 o
  -4   2   1          9.02          5.06         1.17 o
  -3   2   1       5267.97       5401.58        28.73 o
  -1   2   1       5813.06       5617.12        20.37 o
   0   2   1       2000.66       1908.11         5.48 o
   1   2   1       9585.69       9199.97        16.18 o
   2   2   1         20.39          9.04         1.05 o
   3   2   1        186.68        215.13         2.81 o
   4   2   1        424.98        504.12        19.33 o
   5   2   1         17.27         20.69         1.40 o
   6   2   1        100.20         97.63         2.74 o
   7   2   1         49.38         60.92         2.46 o
   8   2   1        538.86        544.98         8.74 o
  -9   3   1        103.29        110.33         3.15 o
  -8   3   1        246.08        248.81         4.52 o
  -7   3   1          3.77          6.04         1.01 o
  -6   3   1          1.55          4.08         0.77 o
  -5   3   1         26.45         17.39         2.87 o
  -4   3   1       1459.52       1674.98        22.93 o
  -3   3   1          6.19          1.52         1.36 o
  -2   3   1        727.30        806.41        11.15 o
  -1   3   1       2590.67       2701.28        11.62 o
   1   3   1       6326.15       6227.21        33.66 o
   2   3   1       2863.78       2911.29        22.76 o
   3   3   1         11.16         29.43         2.87 o
   4   3   1        997.89       1095.51        19.30 o
   5   3   1         70.75         67.80         2.85 o
   6   3   1        433.72        441.92         7.05 o
   7   3   1        402.41        393.31         5.86 o
   8   3   1        873.18        883.15         8.61 o
  -9   4   1        221.90        214.78         4.11 o
  -8   4   1       1051.26       1104.52         8.42 o
  -7   4   1        341.54        351.10         5.39 o
  -6   4   1        600.14        566.75         6.10 o
  -5   4   1        369.52        389.11        13.07 o
  -4   4   1       2003.11       2000.10        26.40 o
  -3   4   1          4.95          2.59         1.42 o
  -2   4   1        573.63        595.03        10.03 o
  -1   4   1       1728.66       1588.82        15.97 o
   0   4   1        697.32        602.74         3.71 o
   1   4   1        610.36        581.42         6.39 o
   2   4   1       3392.58       3285.67        25.82 o
   3   4   1        302.91        359.89         9.84 o
   4   4   1        259.11        212.63         8.82 o
   5   4   1         31.19         26.57         1.80 o
   6   4   1        718.15        718.35         7.90 o
   7   4   1        175.14        187.69         6.41 o
   8   4   1        280.38        304.28         6.40 o
  -9   5   1         98.40         98.68         2.51 o
  -8   5   1         65.82         69.10         3.19 o
  -7   5   1        337.33        335.88         5.20 o
  -6   5   1        386.82        359.17         7.82 o
  -5   5   1         70.65         68.61         1.98 o
  -4   5   1        722.83        782.56        17.09 o
  -3   5   1        607.10        704.90        13.79 o
  -2   5   1        228.12        276.76         7.27 o
  -1   5   1          9.90         11.53         2.12 o
   0   5   1        304.59        278.49         2.91 o
   1   5   1         21.57         26.61         1.56 o
   2   5   1       1149.14       1253.74        17.04 o
   3   5   1         24.61         29.01         3.23 o
   4   5   1        205.07        220.49         9.34 o
   5   5   1         59.99         63.43         2.85 o
   6   5   1        439.61        452.97         6.42 o
   7   5   1         86.70         87.52         2.82 o
   8   5   1        185.77        178.77         4.66 o
  -8   6   1          0.95          1.13         0.88 o
  -7   6   1        155.19        142.28         3.41 o
  -6   6   1        740.86        742.22        16.14 o
  -5   6   1        724.20        754.74         5.41 o
  -4   6   1       1724.70       1839.63        27.26 o
  -3   6   1       2860.67       2894.11        29.17 o
  -2   6   1        378.75        382.71        10.54 o
  -1   6   1        358.84        341.80         5.38 o
   0   6   1         30.71         27.75         1.07 o
   1   6   1          3.89          2.81         0.58 o
   2   6   1       1168.46       1314.40        18.52 o
   3   6   1        562.68        605.05        14.15 o
   4   6   1          0.22         -1.00         1.40 o
   5   6   1        213.96        207.94         3.22 o
   6   6   1        421.88        404.42         6.11 o
   7   6   1        107.80        106.50         2.93 o
   8   6   1         44.86         45.31         2.21 o
  -8   7   1          0.75          1.18         0.50 o
  -7   7   1        121.58        130.54         5.06 o
  -6   7   1          4.33          9.05         3.32 o
  -5   7   1         59.11         55.44         1.79 o
  -4   7   1         42.61         47.50         3.29 o
  -3   7   1        249.55        227.04         6.11 o
  -2   7   1          8.39          9.50         1.27 o
  -1   7   1        951.55        960.20         9.67 o
   0   7   1        325.14        320.10         4.96 o
   1   7   1          0.74          1.57         0.56 o
   2   7   1        235.09        240.02         8.49 o
   3   7   1        662.57        664.61        15.55 o
   4   7   1        766.79        760.96         9.28 o
   5   7   1        707.16        672.60         5.98 o
   6   7   1        164.91        169.09         3.94 o
   7   7   1         71.22         67.21         2.28 o
   8   7   1          1.45          3.22         0.70 o
  -8   8   1          8.80         11.04         0.72 o
  -7   8   1       1252.33       1235.70         9.20 o
  -6   8   1         90.14         93.57         2.71 o
  -5   8   1       1359.68       1376.36        11.58 o
  -4   8   1       1231.76       1218.65        10.02 o
  -3   8   1       3664.11       3714.48        34.93 o
  -2   8   1         15.45         18.32         1.74 o
  -1   8   1         70.92         35.34         3.02 o
   0   8   1        394.59        439.69         6.33 o
   1   8   1        138.03        112.11         2.84 o
   2   8   1        825.88        808.82        10.61 o
   3   8   1       2258.06       2277.55        29.90 o
   4   8   1       2159.47       2091.05        19.19 o
   5   8   1       1609.72       1607.81         8.00 o
   6   8   1         12.12         13.21         2.38 o
   7   8   1          6.57          5.47         0.84 o
  -8   9   1         32.71         39.56         1.75 o
  -7   9   1         21.28         22.07         1.97 o
  -6   9   1          1.54          2.36         0.83 o
  -5   9   1       1429.74       1411.51        15.65 o
  -4   9   1         13.81         16.06         1.08 o
  -3   9   1        185.96        174.24         5.78 o
  -2   9   1        218.33        272.83         6.44 o
  -1   9   1        282.68        288.84         6.01 o
   0   9   1        451.50        467.00        10.52 o
   1   9   1          0.99          1.08         0.97 o
   2   9   1       1876.93       1950.28        17.08 o
   3   9   1        929.03        910.40         5.85 o
   4   9   1         32.59         32.99         1.27 o
   5   9   1          7.10          8.98         0.90 o
   6   9   1        566.99        582.00        10.40 o
   7   9   1        699.03        722.89         9.65 o
  -7  10   1         99.26        103.15         3.77 o
  -6  10   1        644.57        671.49        13.45 o
  -5  10   1        770.75        754.86        11.74 o
  -4  10   1        243.62        245.93         3.95 o
  -3  10   1        946.52        930.04         5.24 o
  -2  10   1         31.34         37.32         2.50 o
  -1  10   1        191.93        171.57         6.95 o
   0  10   1          0.52          4.66         1.59 o
   1  10   1         35.70         50.81         4.28 o
   2  10   1         92.71         84.67         1.92 o
   3  10   1       1727.36       1708.50        10.66 o
   4  10   1        712.30        710.39         6.42 o
   5  10   1          5.76          4.15         0.73 o
   6  10   1          8.38          8.52         1.62 o
   7  10   1          2.93          3.82         0.95 o
  -7  11   1          0.60          0.56         0.80 o
  -6  11   1        195.88        208.47         4.11 o
  -5  11   1        232.84        242.92         6.77 o
  -4  11   1         51.60         47.66         2.19 o
  -3  11   1        174.46        175.34         2.40 o
  -2  11   1         81.50         87.57         1.70 o
  -1  11   1         63.63         65.99         2.22 o
   0  11   1          0.10          1.30         0.54 o
   1  11   1         80.97         88.25         1.95 o
   2  11   1        218.38        208.49         2.42 o
   3  11   1        137.83        142.02         2.72 o
   4  11   1        480.90        497.93         5.46 o
   5  11   1          4.05          4.46         0.99 o
   6  11   1          3.11          3.52         1.17 o
   7  11   1          0.80          1.06         0.67 o
  -7  12   1        168.36        170.21         3.91 o
  -6  12   1        516.55        536.72        10.42 o
  -5  12   1         38.29         41.36         2.04 o
  -4  12   1        182.64        196.51         3.28 o
  -3  12   1         51.53         54.01         1.55 o
  -2  12   1          4.81          5.85         0.63 o
  -1  12   1         54.81         51.65         1.39 o
   0  12   1         25.68         19.55         1.40 o
   1  12   1          0.50          0.86         0.38 o
   2  12   1       1126.12       1105.87         6.43 o
   3  12   1        677.42        679.82         6.32 o
   4  12   1        154.02        153.43         3.04 o
   5  12   1         47.41         47.59         1.60 o
   6  12   1        137.64        145.82         4.43 o
  -6  13   1          4.83          2.50         0.69 o
  -5  13   1          6.25          6.34         0.95 o
  -4  13   1         71.17         71.00         1.97 o
  -3  13   1         22.74         18.98         0.98 o
  -2  13   1         76.77         69.21         1.73 o
  -1  13   1        122.00        118.64         2.15 o
   0  13   1        130.38        122.53         3.39 o
   1  13   1        379.03        392.09         4.73 o
   2  13   1         74.62         77.61         2.23 o
   3  13   1          2.92          2.11         0.63 o
   4  13   1         37.39         39.18         1.55 o
   5  13   1        653.55        662.23        13.94 o
   6  13   1        408.93        423.45         6.56 o
  -6  14   1        161.48        165.28         3.79 o
  -5  14   1        268.24        291.73         7.68 o
  -4  14   1        226.46        232.01         3.28 o
  -3  14   1        347.12        349.66         3.30 o
  -2  14   1        144.36        143.93         2.46 o
  -1  14   1        146.48        142.93         3.01 o
   0  14   1        439.57        426.23         6.40 o
   1  14   1        989.34        993.46         9.71 o
   2  14   1        423.59        422.57         5.04 o
   3  14   1        191.57        189.53         4.77 o
   4  14   1         65.20         69.55         1.86 o
   5  14   1         34.89         34.92         2.10 o
   6  14   1        150.67        141.74         3.07 o
  -5  15   1          1.16          0.26         0.49 o
  -4  15   1         51.80         52.94         1.88 o
  -3  15   1         12.61         10.81         1.04 o
  -2  15   1        209.77        210.98         2.85 o
  -1  15   1         16.64         14.05         1.35 o
   0  15   1         41.21         45.10         2.22 o
   1  15   1        141.72        147.46         4.92 o
   2  15   1         47.50         54.62         2.17 o
   3  15   1          2.96          1.62         0.67 o
   4  15   1         15.00         15.35         0.97 o
   5  15   1        160.58        148.70         3.33 o
  -4  16   1          1.37         -0.33         0.87 o
  -3  16   1        318.43        323.40         4.37 o
  -2  16   1        146.05        140.54         2.57 o
  -1  16   1        105.80        103.97         3.02 o
   0  16   1        354.46        381.90         5.80 o
   1  16   1         61.32         65.79         2.64 o
   2  16   1          2.18          1.41         0.96 o
   3  16   1         32.41         32.45         2.11 o
   4  16   1          5.58          3.45         0.68 o
  -3  17   1          2.72          4.88         0.83 o
  -2  17   1         21.19         19.44         1.67 o
  -1  17   1         24.31         22.74         1.41 o
   0  17   1         81.65         83.88         3.61 o
   1  17   1        111.65        124.99         4.27 o
   2  17   1         27.22         26.37         1.91 o
   3  17   1          0.78          0.32         0.63 o
  -2  18   1        641.51        618.91         6.98 o
  -1  18   1          9.02          9.24         0.84 o
   0  18   1        190.97        201.91         4.77 o
   1  18   1         14.49         15.32         1.44 o
   2  18   1        171.15        171.44         3.79 o
   1  19   1        101.29         97.43         2.48 o
  -9   0   2        120.79        145.36         3.85 o
  -8   0   2       1148.83       1159.83        13.74 o
  -7   0   2        707.74        651.11        10.71 o
  -6   0   2        857.71        919.10        11.59 o
  -5   0   2       1971.15       1934.45        27.20 o
  -4   0   2       1082.76       1058.73        17.63 o
  -3   0   2       1214.99       1541.91        17.81 o
  -2   0   2       7433.95       7108.49        31.10 o
  -1   0   2       4804.28       4681.53        17.63 o
   0   0   2       6065.12       5673.17        20.18 o
   1   0   2        296.35        344.33         5.18 o
   2   0   2        144.68        178.47         3.33 o
   3   0   2       1025.65       1075.39        54.81 o
   4   0   2        633.33        578.23        12.26 o
   5   0   2         87.73         89.69         3.62 o
   6   0   2        251.66        238.57         6.91 o
   7   0   2        539.40        571.22        10.30 o
   8   0   2          0.16          2.51         1.05 o
  -9   1   2         37.77         35.02         1.37 o
  -8   1   2        299.06        277.97         4.77 o
  -7   1   2         37.03         47.56         2.16 o
  -6   1   2        699.93        685.10         8.83 o
  -5   1   2       1000.26       1091.55        20.79 o
  -4   1   2        500.80        431.05         7.96 o
  -3   1   2         97.82         95.24         3.24 o
  -2   1   2        482.93        417.65         7.65 o
  -1   1   2       8424.21       7774.27        41.06 o
   0   1   2       1362.17       1257.28        10.46 o
   1   1   2       2304.08       2178.53        10.06 o
   2   1   2       2028.91       2029.63        16.50 o
   3   1   2         31.77         24.33         0.87 o
   4   1   2        482.12        457.09         7.75 o
   5   1   2          1.96          2.10         0.64 o
   6   1   2        371.30        354.10         8.87 o
   7   1   2        398.84        385.47         7.40 o
   8   1   2        912.98        952.23         7.63 o
  -9   2   2          0.65          2.30         1.17 o
  -8   2   2        346.63        354.98         5.28 o
  -7   2   2        308.22        295.96         5.10 o
  -6   2   2        357.56        352.21         4.83 o
  -5   2   2        112.30        109.57         6.73 o
  -4   2   2        915.02        965.80        17.28 o
  -3   2   2         85.76        119.51         5.20 o
  -2   2   2         15.50         23.29         1.96 o
  -1   2   2       2619.74       2478.51         6.28 o
   0   2   2      12388.89      11261.82        34.37 o
   1   2   2         65.06         74.65         2.06 o
   2   2   2         88.74         60.00         1.39 o
   3   2   2        462.43        452.67         7.06 o
   4   2   2        246.72        297.09         9.02 o
   5   2   2        108.29        109.03         2.22 o
   6   2   2        294.81        277.29        11.34 o
   7   2   2          0.08          0.34         0.76 o
   8   2   2          6.79          6.62         0.81 o
  -9   3   2          2.05          1.49         0.47 o
  -8   3   2        153.88        145.27         3.31 o
  -7   3   2         70.28         73.71         2.57 o
  -6   3   2        311.98        298.42         4.47 o
  -5   3   2         42.55         53.31         4.86 o
  -4   3   2       3039.22       3271.18        32.25 o
  -3   3   2       4701.47       5048.95        33.79 o
  -2   3   2        525.31        580.35         6.95 o
  -1   3   2        267.11        282.43        10.87 o
   0   3   2       5651.41       5429.81        86.89 o
   1   3   2        672.59        593.16        12.41 o
   2   3   2       1142.16       1320.77        16.18 o
   3   3   2          1.16          0.88         0.62 o
   4   3   2         61.83         73.05         5.15 o
   5   3   2       1399.50       1435.92         8.06 o
   6   3   2         99.19        100.20         2.45 o
   7   3   2          6.68          7.20         1.62 o
   8   3   2         79.85         88.78         2.14 o
  -9   4   2        112.79        114.45         3.13 o
  -8   4   2         79.01         79.82         2.37 o
  -7   4   2        167.00        168.07         2.96 o
  -6   4   2          1.49          1.66         0.57 o
  -5   4   2        743.77        721.47        17.75 o
  -4   4   2        837.69        892.25        17.18 o
  -3   4   2       4145.52       4363.53        32.87 o
  -2   4   2       1378.49       1348.39        56.49 o
  -1   4   2       3316.37       3188.38        14.02 o
   0   4   2       4502.41       3944.90       148.10 o
   1   4   2        176.17        184.90         5.77 o
   2   4   2       2328.66       2435.07        23.56 o
   3   4   2        108.81         81.37         5.02 o
   4   4   2         55.25         69.36         5.20 o
   5   4   2         71.32         72.82         2.33 o
   6   4   2        182.24        177.30         3.21 o
   7   4   2          4.70          8.14         1.65 o
   8   4   2         14.29         16.74         1.56 o
  -9   5   2         12.63         16.04         1.17 o
  -8   5   2          0.74          1.77         0.92 o
  -7   5   2         89.82         91.44         2.18 o
  -6   5   2        573.14        559.84         6.54 o
  -5   5   2        129.40        134.31         2.70 o
  -4   5   2         19.34         16.18         2.56 o
  -3   5   2       2644.51       2853.44        37.05 o
  -2   5   2       4553.54       4670.85        34.10 o
  -1   5   2       1962.41       1808.81        20.69 o
   0   5   2        972.46       1025.17        11.79 o
   1   5   2       1829.59       1786.31        18.63 o
   2   5   2        370.57        317.18         9.09 o
   3   5   2       4243.87       4287.44        37.22 o
   4   5   2        355.06        343.71        11.82 o
   5   5   2       2007.34       1952.26        13.12 o
   6   5   2         42.04         38.80         3.58 o
   7   5   2         80.74         89.55         2.64 o
   8   5   2        139.44        129.96         3.65 o
  -8   6   2        279.20        297.18         6.03 o
  -7   6   2        373.85        392.85         5.56 o
  -6   6   2       2560.01       2503.05        14.89 o
  -5   6   2        107.48        114.25         1.82 o
  -4   6   2         31.28         30.49         2.51 o
  -3   6   2          8.13          3.32         1.01 o
  -2   6   2        378.51        352.45         6.39 o
  -1   6   2       1052.66       1050.70         9.32 o
   0   6   2       1078.60       1009.19         7.36 o
   1   6   2        627.18        618.83        12.18 o
   2   6   2         27.46         21.64         2.76 o
   3   6   2         15.30         16.60         2.67 o
   4   6   2          0.08          1.96         0.48 o
   5   6   2        779.58        763.26         6.73 o
   6   6   2         43.30         44.94         2.16 o
   7   6   2         21.28         24.05         1.45 o
   8   6   2        242.69        222.57         4.32 o
  -8   7   2        706.76        687.02         5.74 o
  -7   7   2        152.56        149.17         3.37 o
  -6   7   2         51.60         59.26         2.17 o
  -5   7   2         26.36         29.70         1.00 o
  -4   7   2        315.94        282.35         7.62 o
  -3   7   2         23.34         21.88         2.08 o
  -2   7   2         93.45        146.48         4.35 o
  -1   7   2          8.02          5.75         0.91 o
   0   7   2       1365.53       1414.86        17.88 o
   1   7   2        444.35        440.47         6.90 o
   2   7   2         52.21         29.47         3.27 o
   3   7   2       1995.03       2060.88        28.32 o
   4   7   2        719.17        695.28         5.78 o
   5   7   2        313.38        315.67         4.42 o
   6   7   2        296.05        289.55         3.88 o
   7   7   2        113.14        110.81         2.76 o
  -8   8   2        200.13        177.48         3.96 o
  -7   8   2         29.69         33.04         1.58 o
  -6   8   2         12.52         12.36         1.62 o
  -5   8   2        772.95        794.25         6.97 o
  -4   8   2          2.22          3.39         0.74 o
  -3   8   2         66.96         71.64         3.65 o
  -2   8   2        836.25        912.90        11.35 o
  -1   8   2          2.45          2.62         0.79 o
   0   8   2        256.24        268.35         8.39 o
   1   8   2        139.75        162.84        17.64 o
   2   8   2         30.73         26.47         2.01 o
   3   8   2        218.69        206.66         4.02 o
   4   8   2          0.58          1.04         0.67 o
   5   8   2         48.49         48.78         1.82 o
   6   8   2        161.42        170.32         3.83 o
   7   8   2         15.59         13.64         1.01 o
  -8   9   2        300.10        271.89         4.56 o
  -7   9   2         26.54         30.52         1.51 o
  -6   9   2         65.62         59.86         3.22 o
  -5   9   2          5.49          7.21         1.08 o
  -4   9   2          6.91          6.50         0.96 o
  -3   9   2        131.36        127.10         3.16 o
  -2   9   2         95.68         86.99         4.92 o
  -1   9   2        451.50        459.57        11.83 o
   0   9   2        574.59        577.71        12.90 o
   1   9   2          0.52          1.18         1.46 o
   2   9   2          1.93         -0.18         1.19 o
   3   9   2        608.22        575.37         5.28 o
   4   9   2        187.33        186.30         3.38 o
   5   9   2        104.19         99.55         3.26 o
   6   9   2         93.71         93.87         2.69 o
   7   9   2         35.84         34.57         2.04 o
  -7  10   2        197.36        201.73         5.75 o
  -6  10   2        381.23        380.34         7.85 o
  -5  10   2        201.59        207.72         4.37 o
  -4  10   2         85.54         83.26         4.10 o
  -3  10   2        395.04        358.03         6.69 o
  -2  10   2         91.04         81.19         5.67 o
  -1  10   2         18.11         20.21         2.62 o
   0  10   2          5.40          0.93         0.86 o
   1  10   2         52.33         40.41         4.21 o
   2  10   2        661.49        639.49         4.72 o
   3  10   2        995.53       1002.89         7.20 o
   4  10   2        100.15         94.69         2.49 o
   5  10   2          0.79          0.25         1.07 o
   6  10   2        217.28        223.22         6.10 o
  -7  11   2        209.13        212.06         4.69 o
  -6  11   2          1.47          1.33         1.00 o
  -5  11   2          8.18         11.03         1.77 o
  -4  11   2        152.18        139.90         3.57 o
  -3  11   2       1115.75       1116.77         6.95 o
  -2  11   2        419.60        391.93         4.06 o
  -1  11   2        200.88        202.81         3.21 o
   0  11   2        234.54        215.95         2.94 o
   1  11   2        442.03        434.14         4.44 o
   2  11   2        187.40        186.49         2.68 o
   3  11   2        456.64        454.08         5.27 o
   4  11   2        897.36        913.18         7.53 o
   5  11   2        941.56        957.80        17.01 o
   6  11   2        450.57        470.52         8.19 o
  -7  12   2        139.17        142.74         3.67 o
  -6  12   2        280.86        292.49         4.57 o
  -5  12   2         39.11         39.05         2.79 o
  -4  12   2         65.96         69.53         2.60 o
  -3  12   2         45.18         44.19         2.19 o
  -2  12   2        326.93        322.15         4.09 o
  -1  12   2        123.45        111.51         2.41 o
   0  12   2        346.86        337.44         3.86 o
   1  12   2        875.91        853.97         6.50 o
   2  12   2         12.15         16.49         0.97 o
   3  12   2          2.06          1.83         0.65 o
   4  12   2          0.62          0.16         0.60 o
   5  12   2         67.92         66.98         2.18 o
   6  12   2         43.86         45.75         2.40 o
  -7  13   2          2.99          3.97         0.64 o
  -6  13   2          0.94          0.78         0.60 o
  -5  13   2          0.33         -0.42         0.71 o
  -4  13   2         33.36         32.26         1.83 o
  -3  13   2        383.67        383.78         3.95 o
  -2  13   2        476.30        467.83         4.36 o
  -1  13   2        774.50        746.08         5.34 o
   0  13   2        448.66        449.16         4.88 o
   1  13   2         29.24         27.55         1.38 o
   2  13   2         60.68         60.79         2.47 o
   3  13   2        270.46        272.01         3.99 o
   4  13   2         88.14         93.43         4.01 o
   5  13   2        470.40        452.83         7.25 o
  -6  14   2         18.44         21.15         1.06 o
  -5  14   2        101.82         96.44         2.55 o
  -4  14   2         23.60         21.57         3.07 o
  -3  14   2         27.50         25.34         1.08 o
  -2  14   2         29.90         30.22         1.19 o
  -1  14   2         40.15         44.80         1.65 o
   0  14   2       1037.98       1030.77         9.87 o
   1  14   2        330.78        335.83         5.72 o
   2  14   2         27.22         25.81         1.97 o
   3  14   2        124.01        122.90         3.06 o
   4  14   2         33.92         34.11         2.99 o
   5  14   2         24.82         26.50         1.10 o
  -5  15   2         31.92         30.96         1.31 o
  -4  15   2          3.45          4.09         0.70 o
  -3  15   2         62.83         58.65         1.68 o
  -2  15   2        300.64        294.81         3.32 o
  -1  15   2        416.89        413.01         4.64 o
   0  15   2        444.09        451.29         6.48 o
   1  15   2        211.51        219.12         4.55 o
   2  15   2        387.02        395.98         8.18 o
   3  15   2         30.22         32.62         2.27 o
   4  15   2        496.15        453.47         4.61 o
  -5  16   2        102.54        109.53         2.89 o
  -4  16   2        127.62        133.25         3.79 o
  -3  16   2          4.12          4.03         0.62 o
  -2  16   2        282.66        284.73         2.97 o
  -1  16   2         93.59         95.67         2.83 o
   0  16   2        450.14        463.89         6.24 o
   1  16   2         56.22         61.32         3.27 o
   2  16   2         39.06         42.21         2.60 o
   3  16   2         27.48         25.85         1.87 o
   4  16   2         14.55          9.56         0.91 o
  -3  17   2         80.27         77.06         2.48 o
  -2  17   2         48.51         50.99         2.56 o
  -1  17   2        119.58        124.97         2.91 o
   0  17   2        235.36        243.84         5.81 o
   1  17   2        177.35        185.36         4.96 o
   2  17   2        363.22        375.52         6.48 o
   3  17   2         66.54         66.08         2.32 o
  -1  18   2          8.48          7.41         1.03 o
   0  18   2         99.26        101.62         3.28 o
   1  18   2        105.27         97.10         3.09 o
   2  18   2          5.73          6.42         0.85 o
  -9   1   3          1.75          0.84         0.67 o
  -8   1   3          3.63          4.06         0.90 o
  -7   1   3        786.78        774.87         8.14 o
  -6   1   3       1140.58       1135.10         9.07 o
  -5   1   3        594.80        583.81        15.42 o
  -4   1   3       1262.98       1250.91        19.84 o
  -3   1   3        223.33        258.08         2.99 o
  -2   1   3         26.22         19.10         1.00 o
  -1   1   3       1441.19       1340.95         6.58 o
   0   1   3       2413.60       2297.04        18.95 o
   1   1   3        164.27        203.93         2.13 o
   2   1   3         96.59         71.25         1.17 o
   3   1   3         78.34         93.17         1.70 o
   4   1   3        228.67        212.42         3.94 o
   5   1   3        353.90        361.06         7.07 o
   6   1   3        410.63        413.33         6.51 o
   7   1   3         98.59         93.83         2.90 o
   8   1   3        150.74        151.97         2.73 o
  -9   2   3        171.73        160.14         2.76 o
  -8   2   3         75.76         87.79         2.68 o
  -7   2   3        263.93        260.06         4.71 o
  -6   2   3         10.95         10.70         1.79 o
  -5   2   3          0.87          1.84         1.45 o
  -4   2   3       1177.41       1250.58        19.85 o
  -3   2   3          8.86          8.46         1.22 o
  -2   2   3        327.27        355.32         5.09 o
  -1   2   3       3096.81       3186.37         8.02 o
   0   2   3         90.23         86.12         2.22 o
   1   2   3        124.11        117.23         1.76 o
   2   2   3         42.35         58.69         1.88 o
   3   2   3        720.53        771.30         9.46 o
   4   2   3        102.44         93.12         2.60 o
   5   2   3        251.98        237.04         3.43 o
   6   2   3          1.77          3.71         1.22 o
   7   2   3          3.76          4.66         0.89 o
   8   2   3         51.69         49.33         1.51 o
  -9   3   3         78.30         76.08         2.43 o
  -8   3   3        211.24        223.44         4.09 o
  -7   3   3        622.55        600.81         7.05 o
  -6   3   3       2051.66       2016.48        19.68 o
  -5   3   3       1959.76       1985.82        28.87 o
  -4   3   3       3270.11       3353.79        32.81 o
  -3   3   3         55.09         74.87         3.12 o
  -2   3   3        594.38        530.04         3.78 o
  -1   3   3         29.10         57.66         1.14 o
   0   3   3       7983.32       7551.76        17.98 o
   1   3   3       2494.13       2314.68        12.23 o
   2   3   3       6928.31       7057.97        33.24 o
   3   3   3        209.82        171.96         6.99 o
   4   3   3         32.32         27.37         3.30 o
   5   3   3         21.13         19.96         1.11 o
   6   3   3        876.60        892.45         7.24 o
   7   3   3        566.83        585.19         7.21 o
   8   3   3        516.85        525.22         7.23 o
  -9   4   3        141.75        133.91         3.39 o
  -8   4   3         58.04         61.79         2.11 o
  -7   4   3         16.86         17.35         1.44 o
  -6   4   3        650.40        643.27         7.81 o
  -5   4   3        126.99        106.73        10.35 o
  -4   4   3        456.54        493.57         9.32 o
  -3   4   3         24.43         17.22         1.70 o
  -2   4   3        329.22        308.78        19.89 o
  -1   4   3        138.91        143.93         1.92 o
   0   4   3        452.29        446.16         4.33 o
   1   4   3        571.41        592.48         5.67 o
   2   4   3        462.64        533.87        11.65 o
   3   4   3          8.00         12.83         2.33 o
   4   4   3        251.59        240.89         6.40 o
   5   4   3        506.52        539.94         6.47 o
   6   4   3          2.06          2.59         1.11 o
   7   4   3        190.00        196.72         5.81 o
   8   4   3          2.12          3.33         0.80 o
  -9   5   3         12.87         19.98         1.27 o
  -8   5   3        222.87        214.31         5.43 o
  -7   5   3        110.58        103.38         2.81 o
  -6   5   3        432.49        408.38         5.51 o
  -5   5   3        979.02       1092.44         7.35 o
  -4   5   3         51.41         49.64         3.13 o
  -3   5   3       1739.67       1915.31        16.59 o
  -2   5   3       1692.43       1750.80        26.28 o
  -1   5   3       1620.97       1676.80        10.62 o
   0   5   3       7728.22       7702.29        41.17 o
   1   5   3       4158.82       4507.74        33.49 o
   2   5   3        731.92        715.49        14.29 o
   3   5   3         44.68         52.35         4.36 o
   4   5   3         75.48         89.17         2.53 o
   5   5   3          6.01          5.38         1.01 o
   6   5   3          0.14          0.86         0.75 o
   7   5   3          0.29          2.77         1.05 o
   8   5   3          6.90          7.87         0.92 o
  -8   6   3         63.05         53.88         2.59 o
  -7   6   3        115.59        118.69         4.30 o
  -6   6   3         16.41         18.00         1.05 o
  -5   6   3        105.81         98.18         2.31 o
  -4   6   3         63.93         54.51         3.30 o
  -3   6   3          0.39          3.55         1.04 o
  -2   6   3          9.24          4.29         1.40 o
  -1   6   3       1175.78       1306.69        18.47 o
   0   6   3        244.80        253.56         8.02 o
   1   6   3       1013.99       1071.68        12.25 o
   2   6   3          7.33          9.54         2.12 o
   3   6   3         96.71         94.14         6.07 o
   4   6   3        795.25        842.20         7.85 o
   5   6   3         33.79         33.73         1.96 o
   6   6   3        157.69        148.33         3.76 o
   7   6   3          1.08          1.59         0.92 o
  -8   7   3        237.67        216.59         3.21 o
  -7   7   3        175.85        188.81         5.11 o
  -6   7   3        125.83        112.08         3.10 o
  -5   7   3        810.55        823.80         6.60 o
  -4   7   3         78.22         80.37         4.12 o
  -3   7   3       2468.13       2457.21        20.20 o
  -2   7   3        470.42        450.89        12.57 o
  -1   7   3       3192.55       3135.98        30.15 o
   0   7   3        101.33         91.69         5.16 o
   1   7   3         73.85         49.85         2.87 o
   2   7   3         30.05         32.66         3.63 o
   3   7   3       1461.40       1327.98        10.52 o
   4   7   3       1427.71       1417.81        10.28 o
   5   7   3        450.68        431.22         6.54 o
   6   7   3        144.87        133.85         3.49 o
   7   7   3        162.23        158.02         4.29 o
  -8   8   3        180.95        155.56         3.73 o
  -6   8   3        145.69        150.91         3.24 o
  -5   8   3        710.19        712.16         9.23 o
  -4   8   3        143.79        151.61         3.63 o
  -3   8   3        309.50        299.95         7.31 o
  -2   8   3        387.30        488.10        13.18 o
  -1   8   3        101.09        123.57         6.39 o
   0   8   3        339.68        389.84        11.13 o
   1   8   3          6.24          6.98         1.34 o
   2   8   3          0.39         -0.33         1.03 o
   3   8   3         68.05         79.50         2.51 o
   4   8   3        228.11        224.22         4.51 o
   5   8   3        125.47        126.55         4.03 o
   6   8   3         86.95         92.69         2.11 o
   7   8   3        178.49        174.50         3.90 o
  -8   9   3         10.73          6.06         0.87 o
  -7   9   3         48.76         41.71         2.28 o
  -6   9   3         76.70         79.10         3.63 o
  -5   9   3        678.82        642.00        10.55 o
  -4   9   3        110.29         99.90         3.50 o
  -3   9   3        876.95        854.25         9.33 o
  -2   9   3       1066.77        996.46        19.80 o
  -1   9   3       1478.76       1405.34        22.49 o
   0   9   3        468.31        467.43        12.76 o
   1   9   3       1299.77       1287.85        22.94 o
   2   9   3        285.34        279.25         4.32 o
   3   9   3        693.81        672.14         7.39 o
   4   9   3        677.60        660.77        11.86 o
   5   9   3        982.10        988.20        12.35 o
   6   9   3        189.60        181.53         2.89 o
  -8  10   3         24.30         18.03         1.13 o
  -7  10   3         49.55         54.84         2.33 o
  -6  10   3        456.27        456.71         8.43 o
  -5  10   3         88.89         92.24         2.93 o
  -4  10   3          1.41          2.50         1.09 o
  -3  10   3        362.29        342.96         8.95 o
  -2  10   3         85.89         79.32         3.26 o
  -1  10   3         85.36         92.17         6.02 o
   0  10   3         26.63         19.60         2.96 o
   1  10   3         58.59         52.37         1.59 o
   2  10   3          0.28          1.12         0.48 o
   3  10   3        372.25        362.57         4.80 o
   4  10   3         56.66         67.67         2.58 o
   5  10   3         71.81         72.30         2.50 o
   6  10   3        203.10        212.93         3.37 o
  -7  11   3         28.22         28.03         1.28 o
  -6  11   3        105.78        115.87         4.24 o
  -5  11   3         28.71         26.01         1.70 o
  -4  11   3         44.36         44.61         2.98 o
  -3  11   3        252.05        234.00         5.36 o
  -2  11   3          9.22         14.97         0.88 o
  -1  11   3        272.41        279.48         3.46 o
   0  11   3        155.76        159.36         2.94 o
   1  11   3        974.80        921.97         5.68 o
   2  11   3         68.62         60.67         1.84 o
   3  11   3         22.18         23.50         1.37 o
   4  11   3         57.88         53.89         2.30 o
   5  11   3         21.68         24.95         1.72 o
   6  11   3          9.34          9.83         0.85 o
  -7  12   3         98.56         97.87         2.06 o
  -6  12   3        146.90        148.36         4.54 o
  -5  12   3          0.95          0.76         0.77 o
  -4  12   3         10.25         11.65         1.26 o
  -3  12   3         71.54         63.06         3.36 o
  -2  12   3         34.72         25.69         1.24 o
  -1  12   3          2.21          0.11         0.73 o
   0  12   3        219.24        224.46         3.27 o
   1  12   3        435.83        427.00         4.76 o
   2  12   3         43.36         45.62         2.05 o
   3  12   3          0.73          0.43         0.73 o
   4  12   3        512.66        508.68         6.50 o
   5  12   3         64.21         60.92         2.02 o
  -7  13   3         55.40         62.86         2.02 o
  -6  13   3        433.40        460.26         5.59 o
  -5  13   3          1.20          2.02         1.11 o
  -4  13   3        325.48        330.50         5.33 o
  -3  13   3         90.38         86.05         2.19 o
  -2  13   3        997.20        983.70         8.07 o
  -1  13   3        392.10        396.49         4.68 o
   0  13   3        707.16        703.82         6.22 o
   1  13   3        784.55        779.34         6.46 o
   2  13   3        248.96        253.71         6.86 o
   3  13   3        130.88        131.36         8.34 o
   4  13   3         57.86         61.94         2.68 o
   5  13   3        620.18        583.15         9.17 o
  -6  14   3         57.19         57.25         1.61 o
  -5  14   3        202.45        206.89         3.61 o
  -4  14   3         45.97         51.10         2.09 o
  -3  14   3          5.23          3.55         0.94 o
  -2  14   3          0.95          2.23         0.50 o
  -1  14   3        333.23        324.29         4.24 o
   0  14   3        193.24        204.06         3.35 o
   1  14   3          6.60          7.96         1.62 o
   2  14   3          1.46          1.21         1.28 o
   3  14   3         13.32         12.78         1.08 o
   4  14   3        162.06        155.29         3.00 o
   5  14   3        513.96        495.47         5.33 o
  -5  15   3         78.00         75.89         1.91 o
  -4  15   3        497.43        498.02         7.21 o
  -3  15   3         58.63         66.70         1.75 o
  -2  15   3         40.31         39.24         1.23 o
  -1  15   3         14.10         11.46         0.90 o
   0  15   3        428.52        420.68         4.57 o
   1  15   3        235.08        246.49         6.53 o
   2  15   3        186.21        187.55         5.51 o
   3  15   3         76.13         82.72         3.35 o
   4  15   3          2.38          2.63         0.77 o
  -5  16   3         23.80         22.65         1.34 o
  -4  16   3        216.95        202.77         4.47 o
  -3  16   3        251.01        231.65         3.56 o
  -2  16   3        221.81        208.53         2.91 o
  -1  16   3        823.26        808.79         5.88 o
   0  16   3        156.96        157.56         4.93 o
   1  16   3          0.69          0.13         0.98 o
   2  16   3         76.43         81.68         3.37 o
   3  16   3         27.97         22.97         1.65 o
  -3  17   3        188.58        176.95         3.45 o
  -2  17   3          0.91          1.01         0.43 o
  -1  17   3         19.06         13.53         1.42 o
   0  17   3         20.21         19.16         1.72 o
   1  17   3         43.15         44.33         2.37 o
   2  17   3         15.97         17.45         1.44 o
   3  17   3          1.42          1.38         0.54 o
  -1  18   3          1.36          0.66         0.58 o
   0  18   3          2.28          2.18         0.70 o
   1  18   3         12.97         11.85         1.14 o
  -9   0   4          2.06          0.83         0.71 o
  -8   0   4          0.25          1.76         1.18 o
  -7   0   4         12.30         14.74         1.80 o
  -6   0   4          0.09          1.12         1.04 o
  -5   0   4        530.16        459.23        12.90 o
  -4   0   4        676.39        742.04        14.39 o
  -3   0   4       1508.35       1384.57         7.98 o
  -2   0   4        686.33        691.78         5.55 o
  -1   0   4        419.85        456.37         7.81 o
   1   0   4         32.11         16.94         0.93 o
   2   0   4       1627.94       1680.22         8.44 o
   3   0   4        474.61        438.28         6.98 o
   4   0   4        277.21        268.39         4.42 o
   5   0   4        218.15        239.71         7.07 o
   6   0   4       1784.43       1794.70        18.97 o
   7   0   4        309.82        325.26         6.99 o
  -9   1   4         70.70         71.80         1.91 o
  -8   1   4        987.97       1009.97         8.78 o
  -7   1   4        607.61        629.29         7.12 o
  -6   1   4       2635.20       2532.18        13.55 o
  -5   1   4       1035.65       1031.31        20.00 o
  -4   1   4        521.75        433.84         7.70 o
  -3   1   4          1.92          5.34         0.55 o
  -2   1   4         27.97         38.91         1.33 o
  -1   1   4          2.00          2.75         0.45 o
   0   1   4       4437.23       4288.16        36.81 o
   1   1   4          4.77          3.95         0.50 o
   2   1   4       3350.42       3320.27         9.91 o
   3   1   4        124.13        143.88         2.55 o
   4   1   4        965.25        910.62         6.72 o
   5   1   4        415.13        407.34         6.48 o
   6   1   4        123.47        127.92         3.65 o
   7   1   4         48.97         44.63         1.91 o
   8   1   4        777.87        824.15         7.46 o
  -9   2   4         31.06         38.28         1.53 o
  -8   2   4        250.91        262.44         4.44 o
  -7   2   4          0.57         -0.31         0.96 o
  -6   2   4        466.23        475.47         5.88 o
  -5   2   4         80.23         66.58         3.83 o
  -4   2   4          6.55          7.69         1.31 o
  -3   2   4        404.78        410.47         5.16 o
  -2   2   4         93.14        106.55         1.84 o
  -1   2   4        366.20        378.94         4.29 o
   0   2   4        501.55        497.35         9.27 o
   1   2   4        887.72        922.97         5.20 o
   2   2   4        503.16        506.77         5.86 o
   3   2   4          6.81         10.99         0.82 o
   4   2   4         20.49         18.14         1.10 o
   5   2   4         10.05          7.88         1.19 o
   6   2   4        312.34        317.97         5.57 o
   7   2   4         47.47         47.16         1.89 o
   8   2   4        162.66        170.95         3.44 o
  -9   3   4        193.57        184.14         5.49 o
  -8   3   4          2.59          0.60         0.67 o
  -7   3   4        126.81        130.21         3.66 o
  -6   3   4        123.11        133.02         2.92 o
  -5   3   4        171.81        135.03         5.09 o
  -4   3   4         10.34          9.06         2.99 o
  -3   3   4       1012.47       1089.59        12.05 o
  -2   3   4        427.92        499.34        10.78 o
  -1   3   4        300.72        325.70         5.63 o
   0   3   4        176.77        196.65         3.23 o
   1   3   4        881.72        927.83         8.71 o
   2   3   4       1534.28       1665.33        19.35 o
   3   3   4        273.85        278.83         9.22 o
   4   3   4         95.14         85.01         2.04 o
   5   3   4       1267.25       1221.95         8.65 o
   6   3   4          0.02          0.93         0.66 o
   7   3   4         38.92         38.03         1.62 o
  -9   4   4          9.97          6.96         0.94 o
  -8   4   4         18.49         15.72         1.16 o
  -7   4   4        115.23        114.49         3.08 o
  -6   4   4        124.78        121.98         2.96 o
  -5   4   4        330.65        319.04         5.15 o
  -4   4   4        536.96        563.76        10.21 o
  -3   4   4        579.63        584.76         9.14 o
  -2   4   4         15.18          5.15         0.94 o
  -1   4   4         28.65         32.90         1.24 o
   0   4   4       2946.94       2968.68        20.96 o
   1   4   4         60.86         86.78         2.81 o
   2   4   4        207.15        241.14         4.38 o
   3   4   4         38.16         49.67         4.21 o
   4   4   4        362.63        352.97         5.13 o
   5   4   4         75.84         70.38         2.75 o
   6   4   4        284.33        310.08         8.04 o
   7   4   4        448.32        471.65         8.22 o
  -9   5   4        759.71        771.02         7.02 o
  -8   5   4        532.77        587.11         5.76 o
  -7   5   4        861.13        877.91         7.73 o
  -6   5   4         20.83         21.08         1.95 o
  -5   5   4        141.55        132.11         2.72 o
  -4   5   4       1111.51       1125.10        21.44 o
  -3   5   4       3082.90       3145.98        21.78 o
  -2   5   4       1105.45       1132.41        11.07 o
  -1   5   4        125.92         81.68         4.85 o
   0   5   4         30.26         31.78         1.54 o
   2   5   4        355.12        354.08        10.65 o
   3   5   4        562.10        559.87        14.49 o
   4   5   4        121.43        104.05         2.90 o
   5   5   4        454.46        457.10        11.73 o
   6   5   4        176.85        180.19         5.92 o
   7   5   4         37.05         37.05         2.31 o
  -8   6   4        303.18        293.31         5.74 o
  -7   6   4        121.58        126.94         3.39 o
  -6   6   4        128.39        127.04         3.07 o
  -5   6   4         99.29         98.94         2.32 o
  -4   6   4        376.70        411.07        10.32 o
  -3   6   4        239.95        270.11         6.60 o
  -2   6   4        173.27        149.56         7.14 o
  -1   6   4          0.97          0.31         1.31 o
   0   6   4        172.79        130.83         6.46 o
   1   6   4        163.67        141.23         6.78 o
   2   6   4       2792.75       2712.21        31.14 o
   3   6   4        329.62        320.61         4.69 o
   4   6   4        459.69        431.04         5.91 o
   5   6   4        325.93        330.07         5.86 o
   6   6   4         31.39         31.99         2.58 o
   7   6   4        188.84        193.51         4.66 o
  -8   7   4         34.81         37.76         1.35 o
  -7   7   4        141.30        139.39         4.27 o
  -6   7   4         32.01         34.61         1.75 o
  -5   7   4        311.38        274.25         3.85 o
  -4   7   4         30.79         19.19         1.01 o
  -3   7   4       1011.34        989.19        20.16 o
  -2   7   4       1603.67       1663.65        24.85 o
  -1   7   4       3967.76       3962.29        36.90 o
   0   7   4         56.75         49.71         4.26 o
   1   7   4        427.87        434.76        12.57 o
   2   7   4         51.64         52.34         4.75 o
   3   7   4        306.50        308.61         4.69 o
   4   7   4        135.02        136.38         3.72 o
   5   7   4         41.69         40.44         2.13 o
   6   7   4          0.26          0.63         0.91 o
   7   7   4         64.59         52.13         2.18 o
  -8   8   4          6.44          8.37         0.99 o
  -7   8   4         17.46         14.66         1.40 o
  -6   8   4          0.69          1.20         0.78 o
  -5   8   4         27.73         28.39         1.50 o
  -4   8   4          0.02          0.77         0.94 o
  -3   8   4          5.34          5.10         0.92 o
  -2   8   4        248.38        233.16         9.85 o
  -1   8   4        833.01        853.65        17.92 o
   0   8   4          7.49          5.64         1.83 o
   1   8   4        259.24        283.26        10.78 o
   2   8   4        547.97        574.39         8.33 o
   3   8   4        149.71        161.95         3.47 o
   4   8   4         84.23         89.62         3.04 o
   5   8   4         49.44         52.86         2.34 o
   6   8   4         31.71         31.20         1.40 o
  -8   9   4         61.77         61.13         2.14 o
  -7   9   4         88.69         97.28         3.28 o
  -6   9   4         15.07         17.96         1.85 o
  -5   9   4         17.53         28.73         2.35 o
  -4   9   4         17.02         25.88         1.90 o
  -3   9   4         68.79         68.62         2.79 o
  -2   9   4        526.75        549.55         7.35 o
  -1   9   4        156.53        142.60         7.85 o
   0   9   4          2.21          3.43         1.73 o
   1   9   4        167.98        156.40         4.06 o
   2   9   4         62.80         60.22         2.84 o
   3   9   4         62.85         44.89         3.21 o
   4   9   4        244.86        243.28         7.67 o
   5   9   4         56.79         56.20         1.96 o
   6   9   4         27.88         22.85         1.09 o
  -7  10   4          0.79          1.57         0.68 o
  -6  10   4          1.67          1.00         1.01 o
  -5  10   4        116.78        101.97         4.30 o
  -4  10   4          8.82          8.54         1.50 o
  -3  10   4         21.24         15.19         1.54 o
  -2  10   4         15.01         15.39         1.44 o
  -1  10   4        210.19        195.89         2.85 o
   0  10   4        220.48        206.27         3.64 o
   1  10   4        884.93        877.56        11.62 o
   2  10   4        429.06        417.61         5.78 o
   3  10   4         57.65         55.22         2.38 o
   4  10   4         60.59         73.38         2.70 o
   5  10   4        442.89        444.40         6.86 o
   6  10   4         94.27         91.68         2.57 o
  -7  11   4         72.38         78.74         1.99 o
  -6  11   4         40.93         35.58         2.42 o
  -5  11   4        913.09        918.57         8.91 o
  -4  11   4        753.07        752.49        11.42 o
  -3  11   4       2249.24       2238.73        19.17 o
  -2  11   4        528.35        528.45         5.77 o
  -1  11   4       2069.07       1970.59        14.95 o
   0  11   4          8.99          9.74         0.90 o
   1  11   4         95.00         90.15         3.41 o
   2  11   4         75.42         74.15         4.95 o
   3  11   4        795.69        772.78         8.46 o
   4  11   4        102.62        119.21         3.27 o
   5  11   4        105.15        100.48         3.41 o
  -7  12   4         13.27         10.72         0.73 o
  -6  12   4          0.93          0.53         0.86 o
  -5  12   4         43.63         46.12         2.06 o
  -4  12   4          0.52          0.53         1.09 o
  -3  12   4          0.42          1.06         1.09 o
  -2  12   4         20.45         27.86         1.29 o
  -1  12   4          4.91          5.71         0.76 o
   0  12   4        136.55        135.50         2.76 o
   1  12   4        190.03        189.18         3.86 o
   2  12   4        145.84        166.10         2.92 o
   3  12   4        406.09        441.29        10.12 o
   4  12   4        312.82        342.67         6.20 o
   5  12   4        222.83        219.55         4.55 o
  -6  13   4          1.56          1.12         0.53 o
  -5  13   4          1.27          2.30         0.76 o
  -4  13   4          6.26          6.99         1.08 o
  -3  13   4       1599.98       1599.78        16.37 o
  -2  13   4         72.90         64.11         1.90 o
  -1  13   4          2.04          2.05         0.72 o
   0  13   4        107.74        112.71         3.03 o
   1  13   4         88.60         92.46         2.70 o
   2  13   4         21.98         22.74         2.26 o
   3  13   4          8.32          5.73         1.34 o
   4  13   4          2.27          6.34         1.17 o
   5  13   4        414.40        423.26         5.38 o
  -6  14   4        193.48        188.30         2.77 o
  -5  14   4          0.62         -0.27         0.83 o
  -4  14   4         12.37          9.71         1.05 o
  -3  14   4         10.19         10.58         1.92 o
  -2  14   4          8.99          5.45         0.71 o
  -1  14   4         14.59         16.96         1.08 o
   0  14   4        180.39        193.96         4.11 o
   1  14   4        191.59        185.31         3.62 o
   2  14   4        127.78        128.32         4.65 o
   3  14   4        329.66        328.95         6.74 o
   4  14   4          9.05         11.08         1.20 o
  -5  15   4        144.54        150.46         3.36 o
  -4  15   4        202.84        221.27         3.64 o
  -3  15   4        221.39        222.67         4.18 o
  -2  15   4        201.42        202.45         2.95 o
  -1  15   4         86.34         79.98         2.40 o
   0  15   4        109.07        110.75         2.76 o
   1  15   4         23.69         22.07         2.05 o
   2  15   4        209.75        213.82         5.53 o
   3  15   4          1.29          0.78         0.78 o
   4  15   4          0.21          0.67         0.52 o
  -4  16   4          4.05          2.84         0.74 o
  -3  16   4         29.17         36.48         1.41 o
  -2  16   4         28.60         24.27         1.64 o
  -1  16   4         45.65         44.71         1.65 o
   0  16   4          3.23          5.07         1.07 o
   1  16   4        306.81        301.25         6.21 o
   2  16   4        148.67        165.30         4.33 o
   3  16   4        257.78        273.97         4.71 o
  -2  17   4         11.08         12.20         1.05 o
  -1  17   4         92.68         81.28         1.78 o
   0  17   4        339.34        322.57         5.71 o
   1  17   4         34.15         32.14         1.86 o
   2  17   4        234.71        239.94         4.31 o
   0  18   4         54.26         49.01         1.80 o
  -9   1   5         39.29         42.25         1.44 o
  -8   1   5        607.17        620.13         6.70 o
  -7   1   5         85.73         91.82         2.74 o
  -6   1   5        415.07        393.48         5.47 o
  -5   1   5          2.77          4.17         0.83 o
  -4   1   5        162.58        167.55         3.21 o
  -3   1   5          5.17          2.44         0.38 o
  -2   1   5       1471.97       1588.29        11.39 o
  -1   1   5          5.02          5.07         0.62 o
   0   1   5         11.11         19.53         1.45 o
   1   1   5        360.15        352.73         4.49 o
   2   1   5        127.05        122.73         1.80 o
   3   1   5         61.33         65.35         2.46 o
   4   1   5        128.45        124.61         2.70 o
   5   1   5        253.37        246.23         5.14 o
   6   1   5        111.07        113.81         3.30 o
   7   1   5          1.99          3.15         0.83 o
  -9   2   5          8.16          7.06         0.86 o
  -8   2   5        347.68        364.62         5.62 o
  -7   2   5        356.73        367.51         5.34 o
  -6   2   5        744.82        717.91         7.61 o
  -5   2   5        537.78        522.92         5.71 o
  -4   2   5        987.16        992.21        18.76 o
  -3   2   5        254.74        232.02         8.19 o
  -2   2   5        952.81        954.30        22.88 o
  -1   2   5        192.11        232.61         3.86 o
   0   2   5          2.62          7.47         0.87 o
   1   2   5        592.12        563.85         4.60 o
   2   2   5        297.58        258.42         4.59 o
   3   2   5        613.16        566.15         5.21 o
   4   2   5       1577.27       1526.62        11.65 o
   5   2   5       1071.37       1031.22        10.47 o
   6   2   5        544.82        557.13         6.99 o
   7   2   5        423.22        412.35         7.25 o
  -9   3   5         22.17         23.17         1.09 o
  -8   3   5        433.55        440.47         5.41 o
  -7   3   5        182.51        173.70         5.30 o
  -6   3   5       1940.73       1893.44        11.72 o
  -5   3   5        221.16        224.30         3.75 o
  -4   3   5        636.32        628.89        15.61 o
  -3   3   5        456.33        553.43        13.29 o
  -2   3   5        142.57        140.31         6.34 o
  -1   3   5          6.19          4.63         1.46 o
   0   3   5       2357.47       2480.19        23.99 o
   1   3   5       1947.00       2123.18        36.11 o
   2   3   5         86.42         75.89         2.69 o
   3   3   5         23.32         24.32         0.96 o
   4   3   5         68.21         72.64         5.73 o
   5   3   5         36.82         35.83         2.00 o
   6   3   5         42.48         43.49         1.97 o
   7   3   5         10.95         11.15         1.39 o
  -9   4   5         22.59         20.37         1.29 o
  -8   4   5         35.20         34.16         1.54 o
  -7   4   5        202.85        189.36         5.44 o
  -6   4   5        195.74        190.99         3.71 o
  -5   4   5        166.77        171.84         5.79 o
  -4   4   5        162.00        124.07         7.29 o
  -3   4   5        435.94        443.39        12.49 o
  -2   4   5         98.21         80.23         5.12 o
  -1   4   5       1192.92       1290.89        19.74 o
   0   4   5       1911.76       1947.50        11.59 o
   1   4   5        581.22        573.30         6.69 o
   2   4   5        625.99        564.72         7.18 o
   3   4   5        275.83        284.17         4.47 o
   4   4   5        451.83        447.70         9.83 o
   5   4   5        118.46        130.19         5.47 o
   6   4   5          6.01          5.79         1.45 o
   7   4   5          4.87          7.49         1.08 o
  -8   5   5         20.77         24.04         1.21 o
  -7   5   5        237.18        229.92         4.33 o
  -6   5   5        858.23        821.89        11.36 o
  -5   5   5        110.71        129.76         5.40 o
  -4   5   5        775.51        679.52        17.50 o
  -3   5   5        382.20        394.53        12.42 o
  -2   5   5        427.93        493.67        13.18 o
  -1   5   5         74.82         89.66         3.15 o
   0   5   5        677.49        676.44         7.01 o
   1   5   5          0.35          0.32         0.59 o
   2   5   5        227.80        235.23         9.17 o
   3   5   5        158.20        158.07         3.45 o
   4   5   5         30.81         27.83         1.86 o
   5   5   5         40.87         35.37         2.99 o
   6   5   5         41.84         40.13         2.81 o
   7   5   5         12.99          9.78         1.14 o
  -8   6   5          9.73         10.97         1.20 o
  -7   6   5          3.29          5.31         0.81 o
  -6   6   5        289.67        321.11         7.04 o
  -5   6   5         65.81         62.97         2.00 o
  -4   6   5         15.31         15.51         1.00 o
  -3   6   5        236.19        244.06        10.26 o
  -2   6   5       1268.55       1317.78        22.45 o
  -1   6   5        184.29        186.98         8.32 o
   0   6   5        482.51        495.55        13.63 o
   1   6   5         25.99         32.84         3.66 o
   2   6   5        537.92        565.73         8.18 o
   3   6   5         15.95          9.84         1.03 o
   4   6   5        238.07        209.87         4.79 o
   5   6   5        763.35        740.54        12.24 o
   6   6   5         93.82         91.98         3.86 o
   7   6   5        139.98        134.65         3.18 o
  -8   7   5        128.86        127.75         2.25 o
  -7   7   5         85.99         93.98         2.39 o
  -6   7   5          2.75          1.55         0.57 o
  -5   7   5        440.93        439.54         5.59 o
  -4   7   5         55.21         54.39         1.99 o
  -3   7   5        160.73        146.13         8.31 o
  -2   7   5         48.22         41.26         4.33 o
  -1   7   5       4219.03       4369.91        41.86 o
   0   7   5          2.29          2.10         1.57 o
   1   7   5          0.24          3.84         1.56 o
   2   7   5        242.69        249.25         4.50 o
   3   7   5         91.55        103.66         2.93 o
   4   7   5        114.74         92.98         3.21 o
   5   7   5         89.34         91.27         4.19 o
   6   7   5          8.77         12.80         0.95 o
  -8   8   5        146.90        148.42         3.35 o
  -7   8   5          0.82          2.78         0.83 o
  -6   8   5          2.72          6.00         1.01 o
  -5   8   5          7.60          9.94         1.01 o
  -4   8   5         56.51         58.86         1.94 o
  -3   8   5       1838.98       1864.78        16.50 o
  -2   8   5        910.38        871.71         9.24 o
  -1   8   5       5144.96       5002.43        46.91 o
   0   8   5         69.84         53.71         5.11 o
   1   8   5        275.70        279.92         5.57 o
   2   8   5        193.53        198.05         3.74 o
   3   8   5       1500.65       1419.84        11.62 o
   4   8   5         32.34         35.41         2.01 o
   5   8   5        322.98        333.62         7.22 o
   6   8   5        416.43        410.11         4.88 o
  -8   9   5         56.32         54.80         1.90 o
  -7   9   5        341.97        336.14         5.82 o
  -6   9   5         68.84         67.72         2.78 o
  -5   9   5        376.95        368.81         5.06 o
  -4   9   5        670.40        640.60        10.08 o
  -3   9   5       1556.90       1576.01        13.61 o
  -2   9   5         49.41         47.79         2.38 o
  -1   9   5        432.25        423.37        14.16 o
   0   9   5         39.72         34.64         1.99 o
   1   9   5          0.82          0.28         1.27 o
   2   9   5         46.42         48.79         3.23 o
   3   9   5          9.02          9.43         1.81 o
   4   9   5         20.16         18.80         1.89 o
   5   9   5          0.68          0.83         0.96 o
   6   9   5          0.01          0.80         0.53 o
  -7  10   5         23.23         19.30         1.44 o
  -6  10   5         38.11         32.15         2.33 o
  -5  10   5         43.88         40.49         2.75 o
  -4  10   5        116.68        111.82         4.44 o
  -3  10   5        263.89        243.80         6.33 o
  -2  10   5        114.92        110.88         3.67 o
  -1  10   5       1332.98       1332.85         9.00 o
   0  10   5        157.15        146.85         3.80 o
   1  10   5        701.88        721.51        15.56 o
   2  10   5          1.60          5.37         0.94 o
   3  10   5        501.61        522.39        11.29 o
   4  10   5         43.25         51.05         2.92 o
   5  10   5        186.16        188.08         4.60 o
  -7  11   5         91.51         84.44         2.59 o
  -6  11   5          7.26          7.61         1.27 o
  -5  11   5        130.80        117.57         4.44 o
  -4  11   5         98.85        108.77         4.44 o
  -3  11   5          2.05          3.12         1.20 o
  -2  11   5          8.75          6.96         1.43 o
  -1  11   5        424.50        426.20         5.67 o
   0  11   5         20.04         22.98         1.46 o
   1  11   5        271.20        264.08         6.71 o
   2  11   5        585.18        552.49         9.86 o
   3  11   5          4.48          6.71         1.45 o
   4  11   5         59.98         60.34         3.02 o
   5  11   5         45.15         51.63         2.27 o
  -7  12   5        189.09        190.75         3.74 o
  -6  12   5         19.28         16.53         1.56 o
  -5  12   5         62.75         73.97         2.45 o
  -4  12   5          1.82          2.87         1.27 o
  -3  12   5          2.23          2.45         1.23 o
  -2  12   5         41.95         39.57         2.75 o
  -1  12   5         58.74         60.36         2.24 o
   0  12   5       1409.42       1328.42        10.23 o
   1  12   5        276.34        271.46         4.67 o
   2  12   5        660.29        679.03        10.76 o
   3  12   5          4.28          3.33         0.81 o
   4  12   5          3.35          2.79         0.93 o
   5  12   5         14.20         21.64         1.32 o
  -6  13   5        465.36        470.41         6.69 o
  -5  13   5        280.18        292.72         4.43 o
  -4  13   5        728.17        698.19        10.38 o
  -3  13   5        192.61        210.46         5.94 o
  -2  13   5        131.45        142.56         4.90 o
  -1  13   5         23.94         23.60         1.48 o
   0  13   5        231.32        215.67         4.11 o
   1  13   5         35.86         40.65         2.25 o
   2  13   5         21.40         21.78         1.32 o
   3  13   5          2.76          3.62         1.14 o
   4  13   5         68.65         67.17         2.66 o
  -6  14   5          4.52          3.15         0.57 o
  -5  14   5        129.72        124.55         3.72 o
  -4  14   5         35.23         36.68         1.67 o
  -3  14   5         39.32         47.95         2.81 o
  -2  14   5        166.02        161.51         4.97 o
  -1  14   5        405.14        419.72        10.41 o
   0  14   5        489.46        500.14         5.97 o
   1  14   5        117.33        125.28         2.91 o
   2  14   5        101.65        108.33         4.00 o
   3  14   5        405.45        460.99         7.30 o
   4  14   5        702.92        705.62         7.20 o
  -5  15   5        132.22        134.29         3.93 o
  -4  15   5         74.45         76.49         2.05 o
  -3  15   5          3.70          2.76         0.62 o
  -2  15   5        159.12        151.28         2.97 o
  -1  15   5          0.67          1.17         0.86 o
   0  15   5          6.35          6.34         0.78 o
   1  15   5        109.85        104.14         2.36 o
   2  15   5         22.51         24.29         1.82 o
   3  15   5         31.07         39.81         1.96 o
  -4  16   5         17.83         13.05         1.03 o
  -3  16   5         53.49         48.98         1.48 o
  -2  16   5        113.32        103.71         3.23 o
  -1  16   5          5.80          6.14         0.68 o
   0  16   5         10.09         10.20         0.78 o
   1  16   5         13.63         15.50         1.43 o
   2  16   5         22.09         21.95         1.50 o
  -2  17   5          0.33          0.12         0.42 o
  -1  17   5          0.82          1.31         0.42 o
   0  17   5         57.91         46.61         1.88 o
   1  17   5        103.41        105.98         2.71 o
  -9   0   6         29.19         28.80         1.62 o
  -8   0   6        237.59        240.22         5.73 o
  -7   0   6        122.17        123.17         4.39 o
  -6   0   6       2508.44       2425.58        19.39 o
  -5   0   6       1743.23       1684.44        15.20 o
  -3   0   6        637.69        712.53         8.69 o
  -2   0   6        165.68        248.71         4.27 o
  -1   0   6         65.29         97.17         2.73 o
   0   0   6        304.70        281.91         5.60 o
   1   0   6       2498.27       2574.43        16.64 o
   2   0   6       3992.38       4003.09        17.99 o
   3   0   6       2295.05       2193.02        17.38 o
   4   0   6       1628.36       1581.11        11.91 o
   5   0   6        213.50        216.25         6.79 o
   6   0   6        134.63        122.89         4.39 o
   7   0   6         58.86         55.47         1.96 o
  -9   1   6         51.00         55.78         1.54 o
  -8   1   6        113.14        114.98         2.81 o
  -7   1   6          2.25          2.70         0.77 o
  -6   1   6         55.00         60.52         2.25 o
  -5   1   6        447.44        450.27         5.58 o
  -4   1   6        126.67        142.44         3.94 o
  -3   1   6         19.39         19.33         1.69 o
  -2   1   6         55.83         65.17         2.09 o
  -1   1   6         20.49         27.03         1.21 o
   0   1   6        174.08        194.76         3.34 o
   1   1   6        456.50        510.47         5.28 o
   2   1   6        110.83        136.02         2.89 o
   3   1   6         67.41         69.25         1.76 o
   4   1   6         28.67         34.81         1.57 o
   5   1   6       1239.05       1239.38        11.25 o
   6   1   6         15.20         14.53         1.23 o
   7   1   6         82.10         86.56         2.56 o
  -9   2   6         76.73         89.20         1.84 o
  -8   2   6          1.70          0.67         0.57 o
  -7   2   6          2.50          2.59         0.75 o
  -6   2   6       2080.57       1996.07        12.28 o
  -5   2   6        216.71        210.85         3.82 o
  -4   2   6        216.21        184.12         3.89 o
  -3   2   6        280.10        330.85         5.30 o
  -2   2   6        591.16        632.77         8.18 o
  -1   2   6         26.35         17.39         1.30 o
   0   2   6        202.81        191.51         4.62 o
   1   2   6        432.16        440.27         6.06 o
   2   2   6       1991.48       1984.97        13.48 o
   3   2   6         65.40         66.27         1.72 o
   4   2   6        160.34        159.93         3.98 o
   5   2   6        190.77        196.35         4.88 o
   6   2   6        349.16        365.79         5.05 o
   7   2   6         43.59         39.49         1.80 o
  -9   3   6         17.98         16.13         0.78 o
  -8   3   6         20.03         17.43         1.16 o
  -7   3   6         10.04         10.33         1.04 o
  -6   3   6        598.34        586.92         6.57 o
  -5   3   6          2.80          4.16         1.76 o
  -4   3   6         27.64         38.23         1.59 o
  -3   3   6        156.94        154.18         7.54 o
  -2   3   6        187.71        209.39         8.30 o
  -1   3   6        210.32        198.68         3.83 o
   0   3   6          3.99          3.69         0.96 o
   1   3   6         10.14         10.05         1.26 o
   2   3   6        292.73        277.26         4.65 o
   3   3   6         18.52         17.87         1.11 o
   4   3   6         73.96         71.31         2.05 o
   5   3   6          0.16          0.60         0.78 o
   6   3   6        108.10        111.04         4.31 o
   7   3   6          8.93          9.26         0.92 o
  -8   4   6        144.17        153.73         2.94 o
  -7   4   6        336.76        337.83         7.11 o
  -6   4   6          0.94          1.88         1.00 o
  -5   4   6        706.45        703.68         9.58 o
  -4   4   6         15.91         18.63         1.46 o
  -3   4   6         89.71        103.12         6.55 o
  -2   4   6         36.32         27.92         3.40 o
  -1   4   6       1030.37        988.15         8.42 o
   0   4   6         12.39         18.66         1.37 o
   1   4   6        422.83        351.15         5.67 o
   2   4   6        312.97        294.30         4.38 o
   3   4   6        524.55        486.56         6.53 o
   4   4   6        217.83        198.14         6.87 o
   5   4   6       1441.37       1467.65        17.73 o
   6   4   6        275.66        268.68         6.37 o
  -8   5   6          0.48          1.85         0.53 o
  -7   5   6        381.74        373.84         7.31 o
  -6   5   6          7.26          5.30         1.20 o
  -5   5   6         59.54         63.97         2.85 o
  -4   5   6          6.56          6.43         1.05 o
  -3   5   6        304.23        296.95        11.49 o
  -2   5   6        176.76        146.81         7.80 o
  -1   5   6         30.94         24.39         2.41 o
   0   5   6          0.79          0.45         0.56 o
   1   5   6         20.25         24.99         2.32 o
   2   5   6          1.78          0.82         1.15 o
   3   5   6        220.54        211.77         4.28 o
   4   5   6        161.72        166.55         6.20 o
   5   5   6         77.72         88.09         4.31 o
   6   5   6        169.11        185.27         5.02 o
  -8   6   6         70.97         72.93         2.53 o
  -7   6   6        127.47        133.12         2.92 o
  -6   6   6         66.15         60.97         3.16 o
  -5   6   6        193.16        190.11         7.15 o
  -4   6   6       1109.25       1064.22         7.92 o
  -3   6   6       2386.16       2330.68        46.59 o
  -2   6   6       1761.34       1687.50        27.32 o
  -1   6   6        143.44        133.24         7.67 o
   0   6   6       2189.62       2249.82        31.67 o
   1   6   6        376.85        399.93         6.58 o
   2   6   6        211.77        213.32        14.62 o
   3   6   6        147.11        148.33         5.57 o
   4   6   6         98.69         93.49         4.52 o
   5   6   6        234.32        244.20         6.72 o
   6   6   6         51.95         50.63         2.50 o
  -8   7   6        122.17        115.46         2.82 o
  -7   7   6        103.40        102.42         2.38 o
  -6   7   6        192.04        189.71         5.25 o
  -5   7   6         10.10         10.04         0.98 o
  -4   7   6         28.12         20.87         1.24 o
  -3   7   6         56.22         61.68         1.96 o
  -2   7   6          5.70          2.82         0.83 o
  -1   7   6        168.35        177.38         9.22 o
   0   7   6          3.40         11.53         2.57 o
   1   7   6         91.16         89.83         6.14 o
   2   7   6         17.41         13.93         1.49 o
   3   7   6         47.14         42.47         3.07 o
   4   7   6        139.05        133.76         5.15 o
   5   7   6         28.68         23.44         2.13 o
   6   7   6         29.58         35.33         1.46 o
  -8   8   6         15.03         14.84         1.01 o
  -7   8   6          9.89          8.58         0.77 o
  -6   8   6         62.73         49.04         1.85 o
  -5   8   6         36.95         26.02         1.48 o
  -4   8   6        162.64        159.22         6.23 o
  -3   8   6        130.70        133.26         3.81 o
  -2   8   6         55.12         59.55         2.64 o
  -1   8   6         34.83         25.98         3.74 o
   0   8   6       1178.27       1192.73        20.15 o
   1   8   6          2.50         -0.05         2.18 o
   2   8   6          0.11          1.65         1.03 o
   3   8   6        151.25        110.39         4.49 o
   4   8   6         17.86         14.57         1.82 o
   5   8   6          3.84          5.29         0.77 o
   6   8   6          6.39          7.11         0.76 o
  -7   9   6          3.50          3.99         0.78 o
  -6   9   6         49.05         41.65         1.61 o
  -5   9   6          2.08          2.47         1.00 o
  -4   9   6         26.03         35.70         1.69 o
  -3   9   6         40.00         46.45         1.91 o
  -2   9   6         78.24         78.65         3.13 o
  -1   9   6         85.93         94.93         7.17 o
   0   9   6          3.78          2.97         1.47 o
   1   9   6         27.94         23.32         2.12 o
   3   9   6         15.50          5.20         1.20 o
   4   9   6         12.84         10.93         2.00 o
   5   9   6         35.24         33.47         1.39 o
  -7  10   6         62.41         76.24         2.46 o
  -6  10   6        187.82        206.81         5.28 o
  -5  10   6        326.71        357.79         7.42 o
  -4  10   6        248.39        241.61         6.34 o
  -3  10   6        392.50        372.13         7.95 o
  -2  10   6        243.93        231.62         6.21 o
  -1  10   6       1129.38       1154.64        13.62 o
   0  10   6       2297.54       2221.56        17.95 o
   1  10   6        442.41        405.25         8.09 o
   2  10   6         72.45         75.95         3.72 o
   3  10   6          1.86          2.47         1.13 o
   4  10   6         54.04         59.89         2.95 o
   5  10   6        120.80        121.41         3.28 o
  -7  11   6         14.98         12.01         0.96 o
  -6  11   6        217.32        216.13         5.12 o
  -5  11   6        226.48        230.29         5.83 o
  -4  11   6         84.66         94.75         4.04 o
  -3  11   6        238.36        230.87         6.32 o
  -2  11   6          0.96          0.39         1.11 o
  -1  11   6        812.46        804.20         7.75 o
   0  11   6        675.27        711.35         7.46 o
   1  11   6          0.22          1.05         0.94 o
   2  11   6         13.31         16.79         1.92 o
   3  11   6         29.84         30.86         2.36 o
   4  11   6         64.15         62.76         2.83 o
   5  11   6          0.57          1.09         0.52 o
  -6  12   6         45.00         44.48         2.22 o
  -5  12   6         30.84         31.76         2.21 o
  -4  12   6        310.45        301.70         6.90 o
  -3  12   6        269.42        287.28         6.94 o
  -2  12   6        533.99        549.66         9.62 o
  -1  12   6        110.02        123.82         3.08 o
   0  12   6        167.42        180.89         3.76 o
   1  12   6        287.77        320.82         4.96 o
   2  12   6        374.56        377.18         5.15 o
   3  12   6         70.51         81.67         2.16 o
   4  12   6         91.42         97.14         3.12 o
  -6  13   6        150.68        139.34         3.32 o
  -5  13   6          5.45          6.66         0.81 o
  -4  13   6         28.45         23.80         2.02 o
  -3  13   6        169.10        162.85         5.09 o
  -2  13   6         53.93         53.79         3.05 o
  -1  13   6          0.91          2.16         0.72 o
   0  13   6         19.20         15.61         1.19 o
   1  13   6         93.93         85.29         2.47 o
   2  13   6         91.05         88.32         3.86 o
   3  13   6          0.97          1.82         0.89 o
   4  13   6         57.12         54.93         2.05 o
  -5  14   6          6.26          7.53         1.02 o
  -4  14   6          0.92          4.48         0.73 o
  -3  14   6          4.91          5.43         1.23 o
  -2  14   6         75.36         75.35         3.32 o
  -1  14   6          2.54          2.27         0.65 o
   0  14   6          2.51          3.27         0.70 o
   1  14   6         27.13         22.20         1.23 o
   2  14   6        180.79        176.63         9.21 o
   3  14   6          3.60          3.35         0.82 o
  -5  15   6         34.70         29.24         1.37 o
  -4  15   6         42.95         43.13         1.42 o
  -3  15   6         23.38         22.47         1.13 o
  -2  15   6          0.43          0.40         0.48 o
  -1  15   6         55.31         60.22         1.76 o
   0  15   6         51.59         46.41         1.58 o
   1  15   6         56.34         64.57         1.70 o
   2  15   6        111.89        112.42         3.15 o
  -3  16   6          9.19          9.57         0.62 o
  -2  16   6         70.73         61.68         2.30 o
  -1  16   6         39.06         36.16         1.75 o
   0  16   6        162.58        162.88         2.34 o
   1  16   6        355.28        371.53         5.08 o
  -9   1   7        169.97        182.76         2.41 o
  -8   1   7         14.67         16.81         1.71 o
  -7   1   7         30.30         35.34         1.69 o
  -6   1   7         24.87         25.47         1.65 o
  -5   1   7        118.15        126.35         4.33 o
  -4   1   7        112.09        133.93         2.43 o
  -3   1   7         31.61         31.22         1.52 o
  -2   1   7         42.81         44.45         1.63 o
  -1   1   7        103.46        120.60         2.94 o
   0   1   7          0.53          0.72         0.57 o
   1   1   7         96.62         87.82         1.62 o
   2   1   7       1784.63       1782.25         8.80 o
   3   1   7        779.35        775.69         6.00 o
   4   1   7         53.27         60.43         2.65 o
   5   1   7         30.09         29.63         1.74 o
   6   1   7        202.80        194.67         3.13 o
  -9   2   7        163.95        170.55         3.21 o
  -8   2   7        155.28        160.24         4.95 o
  -7   2   7       1341.45       1324.32         9.50 o
  -6   2   7        335.45        341.52         5.10 o
  -5   2   7        198.95        189.85         3.76 o
  -4   2   7        240.32        221.03         3.10 o
  -3   2   7        490.36        517.55         5.38 o
  -2   2   7         27.47         19.64         1.52 o
  -1   2   7        152.78        133.76         2.86 o
   0   2   7        817.65        858.36         6.37 o
   1   2   7        325.57        318.46         3.46 o
   2   2   7       2536.94       2493.36        11.97 o
   3   2   7        537.07        532.22         4.94 o
   4   2   7       1016.05        991.06         9.20 o
   5   2   7          2.92          4.60         0.93 o
   6   2   7          6.78          8.23         0.74 o
  -8   3   7          1.08          1.44         0.45 o
  -7   3   7         31.47         34.84         1.98 o
  -6   3   7        100.95         99.80         2.72 o
  -5   3   7         89.38         94.33         3.70 o
  -4   3   7         56.23         56.95         1.90 o
  -3   3   7        212.61        223.25         3.63 o
  -2   3   7         46.05         47.99         4.35 o
  -1   3   7         65.42         62.25         2.42 o
   0   3   7        540.62        506.93         8.26 o
   1   3   7        166.10        161.24         2.58 o
   2   3   7        324.77        324.54         4.30 o
   3   3   7        406.68        414.30         5.30 o
   4   3   7       1051.40       1060.68         9.90 o
   5   3   7        207.45        211.68         3.94 o
   6   3   7        142.96        138.42         3.96 o
  -8   4   7        316.82        318.51         3.21 o
  -7   4   7         84.75         78.64         3.41 o
  -6   4   7         63.67         56.77         3.13 o
  -5   4   7       1080.83       1042.57        13.08 o
  -4   4   7       1302.93       1250.03        10.25 o
  -3   4   7        311.45        293.27         5.44 o
  -2   4   7        125.66        126.35         7.36 o
  -1   4   7          1.55          4.62         0.77 o
   0   4   7        961.17       1010.79         8.47 o
   1   4   7         38.72         37.57         1.85 o
   2   4   7        213.39        232.09         4.64 o
   3   4   7         16.64         17.76         2.43 o
   4   4   7        199.01        218.79         7.06 o
   5   4   7         38.45         35.12         2.71 o
   6   4   7         56.12         54.79         2.43 o
  -8   5   7        302.95        300.54         3.45 o
  -7   5   7        107.72        103.62         3.78 o
  -6   5   7          0.34          1.37         1.05 o
  -5   5   7        561.31        538.88         9.39 o
  -4   5   7        619.32        624.86        12.27 o
  -3   5   7        165.24        170.66         3.05 o
  -2   5   7        127.55        138.88         3.80 o
  -1   5   7         45.03         35.73         2.66 o
   0   5   7         16.76         13.08         1.12 o
   1   5   7         34.37         29.81         1.50 o
   2   5   7         62.09         63.98         3.72 o
   3   5   7         24.47         16.36         1.36 o
   4   5   7        177.23        185.88         6.35 o
   5   5   7         50.22         47.59         2.97 o
   6   5   7         19.62         17.87         1.36 o
  -8   6   7         55.92         60.31         1.97 o
  -7   6   7         20.31         25.80         1.48 o
  -6   6   7        142.96        128.60         4.45 o
  -5   6   7          0.16          0.99         0.95 o
  -4   6   7          8.35         10.45         0.82 o
  -3   6   7         81.56         98.42         2.41 o
  -2   6   7         37.30         34.80         2.00 o
  -1   6   7       1250.36       1230.12        11.70 o
   0   6   7        128.32        124.82         4.52 o
   1   6   7         44.96         33.43         2.25 o
   2   6   7         41.18         38.07         2.92 o
   3   6   7        249.53        212.78         6.67 o
   4   6   7          7.34          3.83         1.39 o
   5   6   7          4.38          4.63         1.17 o
   6   6   7         29.62         29.66         0.98 o
  -7   7   7          2.37          4.83         0.94 o
  -6   7   7         28.20         25.81         2.03 o
  -5   7   7         52.95         61.16         2.15 o
  -4   7   7        319.38        343.78         5.04 o
  -3   7   7          0.72          2.38         0.91 o
  -2   7   7         32.46         37.37         1.57 o
  -1   7   7         16.00         21.11         1.71 o
   0   7   7         47.75         45.47         2.40 o
   1   7   7        449.95        422.74         8.60 o
   2   7   7        147.95        149.85         5.40 o
   3   7   7        143.06        143.39         5.35 o
   4   7   7         52.81         57.99         3.27 o
   5   7   7        332.58        315.40         6.05 o
  -7   8   7        160.81        158.66         3.72 o
  -6   8   7        162.56        165.20         4.52 o
  -5   8   7        159.47        157.54         3.33 o
  -4   8   7         21.91         15.32         1.21 o
  -3   8   7       2151.09       2111.30        16.31 o
  -2   8   7       3067.96       3080.91        14.58 o
  -1   8   7       1836.21       1839.48        17.45 o
   0   8   7        219.26        213.55         3.89 o
   1   8   7        145.27        136.22         4.76 o
   2   8   7         99.03         86.47         3.96 o
   3   8   7         93.32         93.91         4.09 o
   4   8   7          1.26          0.06         0.94 o
   5   8   7        276.52        270.14        10.99 o
  -7   9   7          0.04          1.84         0.60 o
  -6   9   7         18.69         22.28         1.58 o
  -5   9   7        168.97        151.96         3.17 o
  -4   9   7        362.55        351.31         5.05 o
  -3   9   7        472.58        489.91         8.04 o
  -2   9   7       2051.30       2060.14        18.28 o
   0   9   7         16.01         19.43         1.82 o
   1   9   7         16.01         20.17         1.97 o
   2   9   7        321.11        324.95         6.45 o
   3   9   7         32.15         26.04         1.51 o
   4   9   7         66.88         70.48         5.34 o
   5   9   7        179.05        190.63         3.74 o
  -7  10   7        141.36        118.68         2.62 o
  -5  10   7         32.97         26.89         1.96 o
  -4  10   7          9.55          7.50         0.89 o
  -3  10   7        191.06        180.61         3.59 o
  -2  10   7         57.06         56.63         2.10 o
  -1  10   7       1411.94       1459.79        15.54 o
   0  10   7         66.53         54.01         2.85 o
   1  10   7         30.37         49.99         2.85 o
   2  10   7         87.60         78.85         3.58 o
   3  10   7        113.30        110.85         4.01 o
   4  10   7          1.50          2.77         0.89 o
  -6  11   7          6.64          8.02         1.09 o
  -5  11   7         83.32         73.63         3.12 o
  -4  11   7         29.12         23.62         2.10 o
  -3  11   7          3.27          2.20         1.22 o
  -2  11   7          0.06         -0.04         1.09 o
  -1  11   7        182.94        176.63         5.45 o
   0  11   7        244.19        246.60         4.30 o
   1  11   7          5.16          3.07         1.07 o
   2  11   7          6.62          6.64         1.34 o
   3  11   7          6.96          3.62         1.05 o
   4  11   7         21.34         16.90         1.34 o
  -6  12   7        104.17        110.45         3.02 o
  -5  12   7        124.82        117.52         3.66 o
  -4  12   7        260.74        286.12         6.31 o
  -3  12   7         11.65         14.33         1.76 o
  -2  12   7        264.11        275.04         6.64 o
  -1  12   7          4.39          4.08         1.22 o
   0  12   7        205.09        204.50         5.71 o
   1  12   7          2.02          2.94         0.75 o
   2  12   7          6.66          7.08         0.80 o
   3  12   7          0.92          0.82         0.42 o
   4  12   7         13.42         10.66         0.91 o
  -5  13   7          4.31          6.41         0.69 o
  -4  13   7        103.26        115.68         3.75 o
  -3  13   7        149.04        167.89         4.82 o
  -2  13   7          4.51          6.25         1.30 o
  -1  13   7         48.15         54.09         2.86 o
   0  13   7        639.81        630.14        13.40 o
   1  13   7        206.34        197.07         3.37 o
   2  13   7         52.40         57.86         1.68 o
   3  13   7          5.86          3.27         0.72 o
  -5  14   7        153.06        154.50         3.25 o
  -4  14   7        319.75        332.41         3.94 o
  -3  14   7        234.24        241.60         5.24 o
  -2  14   7         88.44         92.83         3.37 o
  -1  14   7         20.43         28.50         1.97 o
   0  14   7         61.24         67.17         3.53 o
   1  14   7         67.73         66.81         1.76 o
   2  14   7        328.90        304.33        12.99 o
  -4  15   7         24.97         27.48         0.97 o
  -3  15   7         36.62         39.64         1.37 o
  -2  15   7          0.35          0.64         0.63 o
  -1  15   7        135.99        137.93         3.52 o
   0  15   7        183.69        185.28         3.77 o
   1  15   7          5.40          5.65         0.49 o
  -2  16   7          0.91         -0.45         0.45 o
  -1  16   7          3.65          4.06         0.63 o
  -7   0   8        141.31        142.06         4.30 o
  -6   0   8       3039.53       3036.31        21.32 o
  -5   0   8        149.22        145.86         4.85 o
  -4   0   8        936.16        897.01        11.55 o
  -3   0   8        191.89        223.00         4.15 o
  -2   0   8        531.78        544.18         9.55 o
  -1   0   8          0.46          0.56         0.56 o
   0   0   8         68.30         56.14         3.75 o
   1   0   8        144.88        169.39         3.12 o
   2   0   8       1490.79       1477.87        11.89 o
   3   0   8        630.66        613.73         7.56 o
   4   0   8        185.55        179.52         5.86 o
   5   0   8        347.20        332.02         6.51 o
  -8   1   8          5.13          5.06         0.88 o
  -7   1   8        222.32        215.62         3.72 o
  -6   1   8         85.57         79.55         2.51 o
  -5   1   8          2.62          4.79         1.96 o
  -4   1   8        143.68        134.03         2.60 o
  -3   1   8        257.05        242.16         3.50 o
  -2   1   8        450.99        464.99         4.21 o
  -1   1   8         70.08         71.71         1.52 o
   0   1   8       1255.09       1252.67         6.40 o
   1   1   8       1138.93       1166.39         7.09 o
   2   1   8        599.29        574.24         5.25 o
   3   1   8        388.40        392.67         4.39 o
   4   1   8        219.98        208.59         6.09 o
   5   1   8         84.65         82.97         2.30 o
  -8   2   8          0.26          0.87         0.47 o
  -7   2   8          4.03          4.78         0.76 o
  -6   2   8       1188.42       1178.39        17.18 o
  -5   2   8         48.24         46.67         1.97 o
  -4   2   8        431.16        438.34         4.64 o
  -3   2   8        117.39        134.35         2.57 o
  -2   2   8          3.15          3.47         0.59 o
  -1   2   8         68.54         64.29         1.43 o
   0   2   8         63.97         66.79         1.57 o
   1   2   8        201.14        205.98         3.01 o
   2   2   8          0.09          0.36         0.51 o
   3   2   8         11.47         13.07         1.03 o
   4   2   8          8.41          9.79         1.14 o
   5   2   8          0.32          0.55         0.59 o
  -8   3   8        177.10        178.29         3.38 o
  -7   3   8         50.54         50.88         1.73 o
  -6   3   8        594.13        602.65         6.38 o
  -5   3   8        106.56         92.08         4.01 o
  -4   3   8         81.09         76.64         2.52 o
  -3   3   8         58.68         62.40         2.30 o
  -2   3   8         30.62         35.53         1.32 o
  -1   3   8        377.53        349.44         3.24 o
   0   3   8       1633.81       1604.12         9.38 o
   1   3   8        118.48        105.20         2.15 o
   2   3   8         39.09         35.14         1.35 o
   3   3   8          0.20          1.10         0.59 o
   4   3   8         73.14         71.97         2.43 o
   5   3   8         79.49         83.49         3.44 o
  -8   4   8         64.28         62.74         1.30 o
  -7   4   8        475.74        482.31         7.82 o
  -6   4   8        224.93        240.82         6.15 o
  -5   4   8          0.48          0.68         1.00 o
  -4   4   8         22.19         26.80         1.57 o
  -3   4   8        120.28        117.24         2.88 o
  -2   4   8         58.33         60.86         1.70 o
  -1   4   8        126.72        129.53         2.58 o
   0   4   8       1358.05       1346.30        14.88 o
   1   4   8        487.43        482.52         6.26 o
   2   4   8         41.18         43.53         3.31 o
   3   4   8        248.80        230.24         5.43 o
   4   4   8         48.06         54.54         3.49 o
   5   4   8        112.55        110.52         3.81 o
  -8   5   8         67.87         73.71         1.47 o
  -7   5   8        267.01        279.69         5.76 o
  -6   5   8        238.48        242.76         6.06 o
  -5   5   8         88.72         81.96         3.84 o
  -4   5   8         65.99         62.92         2.32 o
  -3   5   8        558.49        558.31         6.30 o
  -2   5   8        912.31        925.38        17.36 o
  -1   5   8       1766.02       1781.44        11.12 o
   0   5   8        135.82        132.17         3.33 o
   1   5   8        149.23        136.22         3.64 o
   2   5   8        267.30        277.39         7.76 o
   3   5   8        320.09        325.47         8.28 o
   4   5   8        691.19        705.01        11.24 o
   5   5   8        321.91        312.93         5.90 o
  -7   6   8        150.37        160.73         2.74 o
  -6   6   8          7.69          5.69         1.24 o
  -5   6   8        421.38        409.92         8.18 o
  -4   6   8        383.89        385.73         9.67 o
  -3   6   8        134.05        131.35         4.57 o
  -2   6   8        189.27        196.35         5.57 o
  -1   6   8        222.47        210.21         5.96 o
   0   6   8         45.19         45.20         3.01 o
   1   6   8         26.90         28.32         2.60 o
   2   6   8         77.46         69.16         3.86 o
   3   6   8          2.06          0.44         1.11 o
   4   6   8          1.51          1.98         1.12 o
   5   6   8         49.61         46.60         2.14 o
  -7   7   8         14.37         11.51         1.16 o
  -6   7   8         15.45         16.83         1.65 o
  -5   7   8        778.46        773.40        10.83 o
  -4   7   8        816.88        838.00         6.37 o
  -3   7   8        440.88        449.81         4.74 o
  -2   7   8        102.01        100.32         2.82 o
  -1   7   8        451.21        460.12         8.66 o
   0   7   8         57.12         48.72         3.03 o
   1   7   8         18.74         32.01         2.62 o
   2   7   8          3.44          1.38         1.06 o
   3   7   8        194.07        186.36         5.68 o
   4   7   8        251.74        270.18         5.91 o
   5   7   8        291.48        288.74        19.47 o
  -7   8   8         78.56         66.12         2.20 o
  -6   8   8          9.61          8.20         1.15 o
  -5   8   8          8.44          4.24         0.74 o
  -4   8   8          3.13          3.91         1.38 o
  -3   8   8         56.12         52.04         2.09 o
  -2   8   8         53.18         59.98         2.20 o
  -1   8   8         19.75         18.74         1.90 o
   1   8   8          0.01          0.56         0.79 o
   2   8   8          1.20          3.22         1.12 o
   3   8   8         14.67         15.05         1.69 o
   4   8   8         10.04         10.27         0.85 o
  -6   9   8         38.79         43.30         2.00 o
  -5   9   8         38.22         36.39         1.50 o
  -4   9   8        382.60        377.44         5.10 o
  -3   9   8          9.53          8.92         1.02 o
  -2   9   8          1.51          1.95         1.04 o
  -1   9   8         25.06         24.70         1.81 o
   0   9   8        194.99        183.02         5.25 o
   1   9   8         21.72         20.56         1.31 o
   2   9   8         50.79         41.55         1.73 o
   3   9   8         33.25         32.15         1.44 o
   4   9   8         99.90         93.15         2.83 o
  -5  10   8        285.10        290.43         3.77 o
  -4  10   8         95.95         89.95         3.11 o
  -3  10   8        110.40        111.53         2.79 o
  -2  10   8         44.42         45.92         1.89 o
  -1  10   8        411.51        398.88         8.03 o
   0  10   8          9.40          7.62         1.25 o
   1  10   8          2.67          1.21         0.56 o
   2  10   8         64.26         58.26         2.78 o
   3  10   8          4.89          4.88         0.95 o
   4  10   8          0.22         -0.02         0.48 o
  -6  11   8        319.70        338.57         5.09 o
  -5  11   8        280.74        272.11         5.15 o
  -4  11   8         18.16         19.42         1.71 o
  -3  11   8        149.56        165.26         4.93 o
  -2  11   8        349.86        370.13         7.47 o
  -1  11   8        817.20        855.68        11.35 o
   0  11   8         25.94         31.06         2.28 o
   1  11   8        174.58        180.89         3.38 o
   2  11   8         28.99         28.64         1.32 o
   3  11   8        142.93        143.38         3.80 o
  -5  12   8         35.64         29.43         1.62 o
  -4  12   8         16.34         11.60         1.34 o
  -3  12   8        224.63        238.02         5.58 o
  -2  12   8         64.84         61.24         3.01 o
  -1  12   8         91.58        109.48         3.93 o
   0  12   8         39.28         41.48         2.43 o
   1  12   8        117.34        120.70         4.33 o
   2  12   8         26.31         29.22         1.18 o
   3  12   8         12.84         12.99         0.97 o
  -5  13   8          0.17          1.73         0.59 o
  -4  13   8        101.89        102.03         3.07 o
  -3  13   8         25.55         31.31         1.97 o
  -2  13   8         13.29         16.78         1.59 o
  -1  13   8        418.26        412.17         6.94 o
   0  13   8        139.39        151.41         4.02 o
   1  13   8         73.27         72.55         1.74 o
   2  13   8         20.60         13.71         0.70 o
  -4  14   8         32.72         34.00         1.09 o
  -3  14   8          4.64          6.44         0.94 o
  -2  14   8          6.73          6.25         0.96 o
  -1  14   8         34.66         37.58         1.92 o
   0  14   8         32.51         33.50         1.71 o
   1  14   8         24.44         25.46         1.26 o
  -3  15   8         50.15         50.15         1.71 o
  -2  15   8        257.54        265.28         4.13 o
  -1  15   8          1.00          1.10         0.50 o
  -8   1   9         24.87         24.45         1.47 o
  -7   1   9         68.71         66.95         1.90 o
  -6   1   9        149.25        148.47         3.22 o
  -5   1   9         90.83         89.54         2.68 o
  -4   1   9        265.70        278.97         4.70 o
  -3   1   9        165.30        152.01         2.51 o
  -2   1   9        748.45        736.41         7.23 o
  -1   1   9         42.33         40.14         1.37 o
   0   1   9        489.61        502.25         4.21 o
   1   1   9        918.01        930.04         5.83 o
   2   1   9         83.31         84.95         2.04 o
   3   1   9         11.21          9.18         2.34 o
   4   1   9          0.52          0.43         0.66 o
   5   1   9         16.79         13.61         1.12 o
  -8   2   9        426.21        420.45         5.44 o
  -7   2   9         67.21         63.33         1.78 o
  -6   2   9          9.32          9.15         0.91 o
  -5   2   9         77.88         84.20         3.49 o
  -4   2   9         76.78         79.27         2.66 o
  -3   2   9         39.93         42.10         1.58 o
  -2   2   9         47.77         42.52         1.62 o
  -1   2   9        108.05        107.66         2.15 o
   0   2   9         24.80         20.97         0.95 o
   1   2   9         24.53         24.94         0.92 o
   2   2   9          9.93          9.27         0.79 o
   3   2   9         63.27         58.75         3.32 o
   4   2   9        155.47        148.21         3.00 o
   5   2   9        175.30        152.62         3.40 o
  -8   3   9        265.42        258.57         2.68 o
  -7   3   9         13.30         11.92         1.35 o
  -6   3   9        264.70        261.15         6.16 o
  -5   3   9        479.51        494.19         9.07 o
  -4   3   9       1271.82       1306.34        10.35 o
  -3   3   9        200.93        197.37         4.20 o
  -2   3   9       1073.17       1092.02         7.76 o
  -1   3   9        394.11        395.95         3.99 o
   0   3   9        478.27        469.74         4.42 o
   1   3   9        140.87        141.64         2.50 o
   2   3   9        596.90        626.81         6.03 o
   3   3   9        410.73        419.15         5.65 o
   4   3   9        192.21        186.63         5.29 o
   5   3   9         29.47         27.43         1.49 o
  -7   4   9         40.48         40.51         2.15 o
  -6   4   9         65.57         57.57         2.97 o
  -5   4   9         44.35         50.37         3.04 o
  -4   4   9         41.38         42.51         4.26 o
  -3   4   9          0.41          1.11         0.81 o
  -2   4   9        194.56        193.85         4.29 o
  -1   4   9        119.94        116.49         2.61 o
   0   4   9         16.50         11.50         0.96 o
   1   4   9        315.38        322.66         5.46 o
   2   4   9         79.41         77.64         2.78 o
   3   4   9         86.85         79.29         4.09 o
   4   4   9         29.84         29.74         2.21 o
  -7   5   9         52.93         45.87         2.19 o
  -6   5   9        331.67        312.91         6.52 o
  -5   5   9        404.90        417.39         8.22 o
  -4   5   9        570.20        576.78         6.82 o
  -3   5   9          0.95          2.06         1.19 o
  -2   5   9        779.23        781.44         6.53 o
  -1   5   9        499.80        474.24         6.80 o
   0   5   9          3.43          6.54         1.05 o
   1   5   9          7.64          6.83         1.99 o
   2   5   9        451.02        487.25         9.82 o
   3   5   9        174.11        201.23         6.01 o
   4   5   9        313.35        325.82         6.30 o
  -7   6   9          0.07          0.51         0.61 o
  -6   6   9         94.82         98.20         3.57 o
  -5   6   9         68.32         69.73         3.40 o
  -4   6   9        422.36        413.73        14.26 o
  -3   6   9          4.64          5.56         0.70 o
  -2   6   9        104.89        105.43         2.48 o
  -1   6   9        805.14        872.46         9.19 o
   0   6   9        492.85        488.43         5.57 o
   1   6   9          2.50          1.50         1.10 o
   2   6   9        117.35        116.37         4.66 o
   3   6   9         29.96         28.67         2.30 o
   4   6   9        406.25        403.58         6.38 o
  -7   7   9        270.01        276.05         4.38 o
  -6   7   9        193.74        199.25         4.69 o
  -5   7   9         21.42         30.89         2.23 o
  -4   7   9        207.79        218.25         5.90 o
  -3   7   9        326.44        347.83         3.83 o
  -2   7   9        237.76        229.30         3.59 o
  -1   7   9        133.40        139.23         3.67 o
   0   7   9        150.36        157.51         4.03 o
   1   7   9        479.95        468.20        10.81 o
   2   7   9        125.16        110.90         4.26 o
   3   7   9         87.47         87.71         2.31 o
   4   7   9         16.51         11.64         0.74 o
  -6   8   9         38.01         34.35         1.85 o
  -5   8   9          7.15          6.64         1.15 o
  -4   8   9        129.59        131.18         2.91 o
  -3   8   9        179.34        177.64         6.66 o
  -2   8   9          0.00          0.49         1.01 o
  -1   8   9          5.10          6.31         0.93 o
   0   8   9        119.13        118.90         4.40 o
   1   8   9         16.20         12.10         1.33 o
   2   8   9        124.26        117.80         2.70 o
   3   8   9         17.60         18.26         1.02 o
  -6   9   9        310.91        294.05         4.40 o
  -5   9   9         46.61         57.19         2.43 o
  -4   9   9         83.02         70.86         2.09 o
  -3   9   9        142.02        145.71         3.18 o
  -2   9   9        137.49        146.36         3.12 o
  -1   9   9        100.29        118.33         2.90 o
   0   9   9        225.34        244.89         5.75 o
   1   9   9        206.50        220.86         5.35 o
   2   9   9         58.12         71.28         1.98 o
   3   9   9        176.84        188.19         5.79 o
  -6  10   9         81.89         70.92         2.18 o
  -5  10   9          1.83          1.41         0.51 o
  -4  10   9        158.14        155.10         2.80 o
  -3  10   9         14.21         13.32         0.99 o
  -2  10   9         25.21         18.95         1.19 o
  -1  10   9          0.74          1.24         0.99 o
   0  10   9          0.25          1.03         0.58 o
   1  10   9          1.33          1.18         0.41 o
   2  10   9         42.09         40.08         1.47 o
   3  10   9          0.51          1.25         0.45 o
  -5  11   9         54.88         48.60         1.73 o
  -4  11   9          1.13          1.05         0.64 o
  -3  11   9          3.88          4.62         0.98 o
  -2  11   9        204.72        206.65         5.10 o
  -1  11   9          0.04          0.45         0.86 o
   0  11   9          2.96          4.83         1.09 o
   1  11   9         34.76         47.20         2.27 o
   2  11   9         11.82         11.67         0.94 o
  -5  12   9          0.43          1.20         0.53 o
  -4  12   9         97.82         95.09         2.71 o
  -3  12   9         45.37         45.88         2.18 o
  -2  12   9          1.22          0.97         0.76 o
  -1  12   9        271.28        251.72         5.17 o
   0  12   9          0.01         -0.12         0.71 o
   1  12   9          0.13         -0.07         0.53 o
  -3  13   9         59.57         63.21         2.23 o
  -2  13   9         71.93         63.69         2.35 o
  -1  13   9         95.64         93.68         2.84 o
   0  13   9        236.37        241.70         4.23 o
  -2  14   9         45.82         40.83         1.58 o
  -1  14   9         93.20         82.25         2.18 o
  -7   0  10          5.78          6.41         0.86 o
  -6   0  10         95.77         88.68         3.20 o
  -5   0  10        109.58        102.76         3.85 o
  -4   0  10        382.34        381.70         7.64 o
  -3   0  10        210.93        216.27         5.89 o
  -2   0  10        100.66        116.20         5.16 o
  -1   0  10         85.25         84.91         2.76 o
   0   0  10        286.50        281.00         4.94 o
   1   0  10        113.31        116.49         2.61 o
   2   0  10        524.58        522.53         6.30 o
   3   0  10         67.67         66.84         2.71 o
  -7   1  10        150.03        143.73         2.29 o
  -6   1  10        188.75        182.87         3.19 o
  -5   1  10        389.69        387.36         5.12 o
  -4   1  10        894.41        908.75        11.71 o
  -3   1  10        439.22        435.08         5.85 o
  -2   1  10        814.45        840.67         6.95 o
  -1   1  10         26.64         26.94         1.16 o
   0   1  10          1.62          2.90         0.67 o
   1   1  10          0.66          0.78         0.46 o
   2   1  10        250.03        238.26         2.98 o
   3   1  10         85.19         89.26         1.92 o
   4   1  10         79.06         77.40         2.51 o
  -7   2  10         80.39         80.21         2.62 o
  -6   2  10         74.08         69.61         1.91 o
  -5   2  10          8.91          7.75         0.87 o
  -4   2  10          5.42          5.88         0.85 o
  -3   2  10        144.24        142.04         2.76 o
  -2   2  10         24.10         21.81         1.24 o
  -1   2  10         78.87         79.45         1.85 o
   0   2  10         99.68        106.55         1.91 o
   1   2  10         29.09         29.79         1.36 o
   2   2  10         72.32         71.67         3.46 o
   3   2  10          2.11          2.84         1.03 o
   4   2  10        125.01        115.28         3.11 o
  -7   3  10          1.73          1.77         0.65 o
  -6   3  10        142.28        138.13         4.10 o
  -5   3  10        125.33        131.43         4.51 o
  -4   3  10         22.96         21.46         2.13 o
  -3   3  10         73.67         71.50         2.56 o
  -2   3  10         38.66         30.73         1.79 o
  -1   3  10       1529.06       1533.59        12.77 o
   0   3  10         20.35         19.51         1.46 o
   1   3  10         21.02         24.63         1.74 o
   2   3  10        254.13        248.94         6.79 o
   3   3  10          8.73          9.41         1.44 o
   4   3  10         18.26         15.97         0.87 o
  -7   4  10        261.92        246.47         4.37 o
  -6   4  10        117.07        118.48         3.76 o
  -5   4  10          0.79          1.62         1.08 o
  -4   4  10        192.48        201.89         5.84 o
  -3   4  10         95.07        103.32         3.04 o
  -2   4  10        319.50        321.26         5.44 o
  -1   4  10         70.48         68.24         2.63 o
   0   4  10         42.88         38.50         2.00 o
   1   4  10         77.08         80.27         2.82 o
   2   4  10        204.62        202.54         6.00 o
   3   4  10        256.41        244.06         5.67 o
   4   4  10         25.53         27.75         1.48 o
  -7   5  10        563.49        538.79         6.07 o
  -6   5  10          8.15         10.51         1.25 o
  -5   5  10        289.63        307.02         6.60 o
  -4   5  10        106.99        116.16         4.42 o
  -3   5  10        968.65       1034.32         7.58 o
  -2   5  10         12.17         14.49         1.32 o
  -1   5  10        656.72        685.52         7.94 o
   0   5  10        216.48        221.87         6.36 o
   1   5  10        121.44        121.84         3.34 o
   2   5  10          1.33          3.14         1.08 o
   3   5  10          5.74          4.23         0.83 o
  -7   6  10          2.28          2.81         0.57 o
  -6   6  10          2.50          2.79         0.78 o
  -5   6  10          3.85          7.76         1.28 o
  -4   6  10          4.66          5.81         1.27 o
  -3   6  10          1.07          3.43         1.22 o
  -2   6  10        157.29        163.30         4.67 o
  -1   6  10         71.98         75.50         3.63 o
   0   6  10        194.10        198.42         5.82 o
   1   6  10         53.03         52.59         3.03 o
   2   6  10        100.21        109.39         2.09 o
   3   6  10        205.32        216.40         7.52 o
  -6   7  10        254.08        230.50         4.39 o
  -5   7  10        101.12         99.67         3.44 o
  -4   7  10        133.79        134.48         4.36 o
  -3   7  10         12.02         12.97         1.04 o
  -2   7  10         75.44         79.27         2.33 o
  -1   7  10         78.78         88.59         3.22 o
   0   7  10        114.57        131.38         4.52 o
   1   7  10         24.34         28.59         2.19 o
   2   7  10        275.00        295.34         9.25 o
   3   7  10         83.52         83.64         2.59 o
  -6   8  10        158.81        151.77         3.09 o
  -5   8  10         49.38         45.22         2.15 o
  -4   8  10         95.89        100.08         3.51 o
  -3   8  10        181.03        188.72         5.50 o
  -2   8  10          8.35          8.68         0.88 o
  -1   8  10         51.33         47.55         1.82 o
   0   8  10         26.79         24.11         1.92 o
   1   8  10         74.79         60.95         2.76 o
   2   8  10          0.02          0.47         1.00 o
  -5   9  10         88.39         80.65         2.42 o
  -4   9  10          1.38          1.30         0.70 o
  -3   9  10         10.77         13.04         1.32 o
  -2   9  10         26.59         22.83         1.82 o
  -1   9  10         18.11         18.07         1.10 o
   0   9  10          0.83          1.74         0.56 o
   1   9  10         10.91         11.12         0.85 o
   2   9  10         25.65         22.12         1.12 o
  -4  10  10         64.97         62.01         1.44 o
  -3  10  10         62.80         62.98         1.68 o
  -2  10  10         19.94         16.75         0.99 o
  -1  10  10         11.61         11.94         1.27 o
   0  10  10         92.32         94.11         3.34 o
   1  10  10         85.97         76.36         4.99 o
  -3  11  10         44.74         51.76         2.01 o
  -2  11  10        237.94        228.99         4.47 o
  -1  11  10        277.65        313.39         5.23 o
   0  11  10        342.31        385.19         5.50 o
   1  11  10         96.58        104.46         2.52 o
  -3  12  10          0.17         -0.09         0.43 o
  -2  12  10         81.23         73.46         2.23 o
  -1  12  10         12.65         17.97         1.18 o
   0  12  10         48.71         45.64         1.67 o
  -6   1  11         33.87         29.38         1.13 o
  -5   1  11         61.74         58.86         1.77 o
  -4   1  11        494.91        493.51         5.50 o
  -3   1  11         93.83         90.16         2.51 o
  -2   1  11         13.67         14.36         1.25 o
  -1   1  11         57.53         63.87         3.05 o
   0   1  11          0.80          1.56         0.94 o
   1   1  11          1.80          2.70         0.83 o
   2   1  11         42.20         40.86         2.07 o
  -6   2  11        136.64        135.80         3.46 o
  -5   2  11        401.57        410.82         6.91 o
  -4   2  11        205.18        195.60         5.23 o
  -3   2  11        601.76        603.13         9.56 o
  -2   2  11         11.88         14.37         1.84 o
  -1   2  11        562.00        600.30         6.46 o
   0   2  11        166.52        166.55         5.56 o
   1   2  11        133.10        137.00         4.41 o
   2   2  11         46.73         46.18         2.29 o
  -6   3  11        512.94        509.13         6.61 o
  -5   3  11        191.78        195.90         4.82 o
  -4   3  11        300.70        313.57         6.63 o
  -3   3  11         36.13         41.05         2.64 o
  -2   3  11         23.32         17.21         1.94 o
  -1   3  11          1.64          0.85         1.07 o
   0   3  11         23.35         26.87         2.23 o
   1   3  11          2.23          1.00         1.00 o
   2   3  11          1.49          0.48         0.71 o
  -6   4  11         70.56         65.77         2.38 o
  -5   4  11        105.68        102.00         3.45 o
  -4   4  11          1.70          1.64         0.90 o
  -3   4  11         21.49         21.48         2.02 o
  -2   4  11        245.02        259.56         6.35 o
  -1   4  11        464.47        480.92         8.69 o
   0   4  11          4.16          5.88         1.36 o
   1   4  11        123.67        141.86         4.44 o
   2   4  11         93.38         90.43         3.11 o
  -6   5  11         20.88         20.03         1.34 o
  -5   5  11        146.03        139.84         3.92 o
  -4   5  11        128.66        134.81         4.24 o
  -3   5  11         49.78         49.21         2.82 o
  -2   5  11         21.01         17.02         1.81 o
  -1   5  11          3.88          4.00         0.70 o
   0   5  11         14.78         15.72         1.71 o
   1   5  11         33.63         27.97         2.02 o
   2   5  11         50.00         47.81         2.20 o
  -6   6  11          1.15          0.42         0.45 o
  -5   6  11         43.25         44.49         2.13 o
  -4   6  11          0.53          0.11         0.73 o
  -3   6  11         39.85         40.55         2.47 o
  -2   6  11          9.15          8.93         1.34 o
  -1   6  11        102.55         94.00         8.72 o
   0   6  11        111.10        115.80         3.91 o
   1   6  11          1.88          0.35         0.75 o
   2   6  11          0.84          1.25         0.63 o
  -5   7  11        191.86        199.91         4.00 o
  -4   7  11          6.21          6.44         1.06 o
  -3   7  11          2.40          3.00         0.98 o
  -2   7  11          0.67          0.79         0.39 o
  -1   7  11         15.37         17.86         1.91 o
   0   7  11         40.57         35.61         2.31 o
   1   7  11         86.20         76.68         3.66 o
  -5   8  11         15.27         15.87         1.06 o
  -4   8  11          4.70          5.58         0.86 o
  -3   8  11         83.69         77.97         2.83 o
  -2   8  11        126.59        126.50         5.64 o
  -1   8  11        145.86        148.32         2.57 o
   0   8  11        513.27        525.55         9.50 o
   1   8  11        436.39        437.38         3.81 o
  -4   9  11         14.33         12.81         0.94 o
  -3   9  11         32.78         33.37         1.65 o
  -2   9  11        150.97        145.06         2.34 o
  -1   9  11        208.38        193.23         4.56 o
   0   9  11         27.97         33.38         0.88 o
  -2  10  11         83.85         92.34         2.25 o
  -1  10  11         27.14         29.24         1.37 o
  -5   0  12        466.04        409.38         4.93 o
  -4   0  12        603.26        605.20         7.05 o
  -3   0  12        254.42        251.79         4.90 o
  -2   0  12        242.48        238.87         4.91 o
  -1   0  12         69.24         61.76         2.66 o
   0   0  12        596.36        617.93         7.44 o
   1   0  12         23.80         24.11         1.29 o
  -5   1  12         33.05         30.56         1.52 o
  -4   1  12        108.06        100.03         3.08 o
  -3   1  12         13.46         14.13         1.42 o
  -2   1  12        154.61        155.35         4.22 o
  -1   1  12        341.72        350.96         6.35 o
   0   1  12         20.86         17.58         1.06 o
   1   1  12        101.38         95.76         2.65 o
  -5   2  12          8.69          7.67         0.91 o
  -4   2  12        387.72        378.42         6.06 o
  -3   2  12        218.87        204.82         4.77 o
  -2   2  12         71.23         78.16         3.09 o
  -1   2  12         81.36         83.97         3.22 o
   0   2  12          2.37          2.03         0.82 o
   1   2  12          6.82          7.88         0.97 o
  -5   3  12         18.25         15.43         1.16 o
  -4   3  12         23.50         23.80         1.63 o
  -3   3  12         10.18         11.37         1.32 o
  -2   3  12        202.44        204.97         4.96 o
  -1   3  12         40.13         50.86         2.56 o
   0   3  12          0.51          1.16         0.76 o
   1   3  12         29.60         28.97         1.60 o
  -5   4  12         32.09         33.92         1.62 o
  -4   4  12         90.76         86.90         2.91 o
  -3   4  12         97.17         95.87         3.28 o
  -2   4  12        188.28        203.61         4.89 o
  -1   4  12         34.75         43.64         2.29 o
   0   4  12         20.41         23.40         1.65 o
   1   4  12         28.24         29.74         1.57 o
  -5   5  12          9.70          8.22         0.84 o
  -4   5  12         44.69         43.56         2.02 o
  -3   5  12          5.93          4.12         0.88 o
  -2   5  12          2.15          3.12         0.95 o
  -1   5  12          0.02          1.67         0.82 o
   0   5  12         16.15         16.64         1.36 o
   1   5  12         32.70         27.29         1.41 o
  -4   6  12        192.84        193.58         3.83 o
  -3   6  12         38.73         42.45         2.04 o
  -2   6  12        169.82        185.64         4.25 o
  -1   6  12        345.92        336.97         8.89 o
   0   6  12        127.27        138.60         3.26 o
  -4   7  12         29.76         34.14         1.48 o
  -3   7  12         52.19         46.41         1.90 o
  -2   7  12         10.74          9.28         1.00 o
  -1   7  12          0.59          0.66         0.55 o
  -2   8  12          1.93          2.10         0.52 o
  -3   2  13         46.07         47.59         1.67 o
  -2   2  13        301.14        291.08         4.13 o
  -3   3  13         47.41         51.76         1.77 o
  -2   3  13        147.91        131.20         2.86 o
                                                
